# Supplementary material for: TFpredict and SABINE: Sequence-Based Prediction of Structural and Functional Characteristics of Transcription Factors
Source: PLoS One. 2013 Dec 12;8(12):e82238. doi: 10.1371/journal.pone.0082238 (PMC3861411; doi:10.1371/journal.pone.0082238)
Supplement: Table S1 — Global screen for problematic TF instances. On the basis of the TF databases TRANSFAC and MatBase, a list of 6,314 TFs with annotated superclass was compiled. For each protein, the corresponding accession used by the source database, the gene symbol and a cross-reference to UniProt are provided. The annotated and predicted superclasses are shown in different columns for each TF. If TFpredict failed in recognizing a certain protein as a TF, the corresponding entry in the column “Predicted Superclass” was set to “NA”. The rightmost column indicates for each protein, whether the identification and structural characterization was successful. (XLSX) [file pone.0082238.s004.xlsx]

## Sheet: TF Predictions
Accession Number	UniProt ID	Gene Symbol	Source Database	Annotated Superclass	Predicted Superclass	Prediction Outcome
T11344	Q9UMR3	TBX20	TransFac	Other	Other	True
T01699	P31246	hoxa2	TransFac	Helix-turn-helix	Helix-turn-helix	True
T01810			TransFac	Basic domain	Basic domain	True
P28360	P28360	Msx1	MatBase	Helix-turn-helix	Helix-turn-helix	True
T01035	P61374	Isl1	TransFac	Helix-turn-helix	Helix-turn-helix	True
T20599	Q6IV72	ZNF425	TransFac	Zinc finger	Zinc finger	True
T10954	O09018	NR2F2	TransFac	Zinc finger	Zinc finger	True
Q9R210	Q9R210	Tcfeb	MatBase	Basic domain	Basic domain	True
P19622	P19622	En2	MatBase	Helix-turn-helix	Helix-turn-helix	True
T10428	Q00899	YY1	TransFac	Zinc finger	Helix-turn-helix	False
T16698	Q03237	MYBL2	TransFac	Helix-turn-helix	Helix-turn-helix	True
T03094	Q08711		TransFac	Beta scaffold	Beta scaffold	True
T10543	P35710	SOX5	TransFac	Beta scaffold	Beta scaffold	True
T11391	Q9JKU8	LMX1A	TransFac	Helix-turn-helix	Helix-turn-helix	True
T10228	Q9WTL8	arntl	TransFac	Basic domain	Basic domain	True
T11333	O60806	Tbx19	TransFac	Other	Other	True
T14514	P06171	myc-a	TransFac	Basic domain	Basic domain	True
T04564	Q9MYY7		TransFac	Basic domain	Basic domain	True
P08651	P08651	NFIC	MatBase	Zinc finger	Beta scaffold	False
T08122	Q91660	Gli3	TransFac	Zinc finger	NA	False
T03095	O02486		TransFac	Helix-turn-helix	Helix-turn-helix	True
Q33BP8	Q33BP8	foxn3	MatBase	Helix-turn-helix	Helix-turn-helix	True
T01772	P40791	MEF2	TransFac	Beta scaffold	Beta scaffold	True
T21311	A0JPL0	Zfp382	TransFac	Zinc finger	Zinc finger	True
T03041	Q96357		TransFac	Beta scaffold	Beta scaffold	True
T04679	Q24573		TransFac	Other	Other	True
T03120			TransFac	Beta scaffold	Beta scaffold	True
T11232	O35779		TransFac	Basic domain	Basic domain	True
T02703	O13089		TransFac	Zinc finger	Helix-turn-helix	False
T20792	Q8TA94	ZNF563	TransFac	Zinc finger	Zinc finger	True
Q9XID4	Q9XID4	ARF12	MatBase	Other	Other	True
Q06413	Q06413	MEF2C	MatBase	Beta scaffold	Beta scaffold	True
T11325	P38529	hsf1	TransFac	Helix-turn-helix	Helix-turn-helix	True
T08277	Q8WYA1	ARNTL2	TransFac	Basic domain	Basic domain	True
T03454	P49709		TransFac	Basic domain	Basic domain	True
T02772	Q64249	Nr6a1	TransFac	Zinc finger	Zinc finger	True
T03900			TransFac	Basic domain	Basic domain	True
T01059	P38564	dof1	TransFac	Zinc finger	Zinc finger	True
T05555	Q9LEB8		TransFac	Basic domain	Basic domain	True
T11275	P40646	Sox7	TransFac	Beta scaffold	Beta scaffold	True
T00999	P36402	TCF7	TransFac	Beta scaffold	Beta scaffold	True
Q9W610	Q9W610	ATF4	MatBase	Basic domain	Basic domain	True
Q9CXC9	Q9CXC9	ETV5	MatBase	Helix-turn-helix	Helix-turn-helix	True
T20078	Q9HAZ2	Prdm16	TransFac	Zinc finger	Helix-turn-helix	False
T19959	Q8NBF1	Glis1	TransFac	Zinc finger	NA	False
Q3UNH6	Q3UNH6	creb3	MatBase	Basic domain	Basic domain	True
T04001	O04292	PHV	TransFac	Basic domain	Helix-turn-helix	False
T03006	Q9ZQS4		TransFac	Basic domain	Basic domain	True
T01256	P25364	HCM1	TransFac	Helix-turn-helix	Helix-turn-helix	True
Q9C7I9	Q9C7I9	ARF20	MatBase	Other	Other	True
T20307	Q8C6P8		TransFac	Zinc finger	Zinc finger	True
Q1LXU5	Q1LXU5	irx5a	MatBase	Helix-turn-helix	Helix-turn-helix	True
T21513	Q9NSJ1	ZNF834	TransFac	Zinc finger	Zinc finger	True
P27900	P27900	ATMYB0	MatBase	Helix-turn-helix	Helix-turn-helix	True
Q8VIH1	Q8VIH1	NOBOX	MatBase	Helix-turn-helix	Helix-turn-helix	True
P06798	P06798	HOXA4	MatBase	Helix-turn-helix	Helix-turn-helix	True
A2AWL7	A2AWL7	MGA	MatBase	Basic domain	Basic domain	True
T06055	P61372	Isl1	TransFac	Helix-turn-helix	Helix-turn-helix	True
T08970	Q811S7	ubp1	TransFac	Beta scaffold	Beta scaffold	True
T03646	Q58EL0		TransFac	Helix-turn-helix	Helix-turn-helix	True
Q9HBU1	Q9HBU1	barx1	MatBase	Helix-turn-helix	Helix-turn-helix	True
T00523	P28574	MAX	TransFac	Basic domain	Basic domain	True
Q9UL68	Q9UL68	MYT1L	MatBase	Zinc finger	Zinc finger	True
T04712	Q9LE00		TransFac	Helix-turn-helix	Helix-turn-helix	True
Q7ZTC0	Q7ZTC0	FOXN1	MatBase	Helix-turn-helix	Helix-turn-helix	True
T20414	O14628		TransFac	Zinc finger	Zinc finger	True
T09490	Q13422	ikzf1	TransFac	Zinc finger	Helix-turn-helix	False
T10006	P13349	MYF5	TransFac	Basic domain	Basic domain	True
T11000	Q64705	LOC100047980	TransFac	Basic domain	Basic domain	True
Q91XB1	Q91XB1	Satb1	MatBase	Helix-turn-helix	Helix-turn-helix	True
A3R3K0	A3R3K0	rorca	MatBase	Zinc finger	Zinc finger	True
T14701	Q9NP08	HMX1	TransFac	Helix-turn-helix	Helix-turn-helix	True
Q9SB92	Q9SB92	wus	MatBase	Helix-turn-helix	Helix-turn-helix	True
T09159	Q99697	pitx2	TransFac	Helix-turn-helix	Helix-turn-helix	True
T00897	P01126		TransFac	Beta scaffold	Beta scaffold	True
T06279	Q18192	nhr-31	TransFac	Zinc finger	Zinc finger	True
T10781	Q43567		TransFac	Zinc finger	Zinc finger	True
T08983	P08235	NR3C2	TransFac	Zinc finger	Zinc finger	True
T19681	O49743	AT3G60530	TransFac	Zinc finger	Zinc finger	True
T21313	Q9Z2K3	ZNF394	TransFac	Zinc finger	Zinc finger	True
T03841	O76842		TransFac	Helix-turn-helix	Helix-turn-helix	True
P56673	P56673	pitX1	MatBase	Helix-turn-helix	Helix-turn-helix	True
T09559	O88619		TransFac	Beta scaffold	Beta scaffold	True
Q6Q6F6	Q6Q6F6	esrra	MatBase	Zinc finger	Zinc finger	True
T03380			TransFac	Helix-turn-helix	Helix-turn-helix	True
T08491	P17275	junb	TransFac	Basic domain	Basic domain	True
P49335	P49335	POU3F4	MatBase	Helix-turn-helix	Helix-turn-helix	True
T20068	Q9H4Q3	prdm13	TransFac	Zinc finger	Zinc finger	True
T20500	O60281	znf292	TransFac	Zinc finger	Helix-turn-helix	False
T20758	Q8NEK5	ZNF548	TransFac	Zinc finger	Zinc finger	True
D4ACD8	D4ACD8		MatBase	Helix-turn-helix	Helix-turn-helix	True
T01643	P29303		TransFac	Basic domain	Basic domain	True
T03812	Q84U86		TransFac	Basic domain	Basic domain	True
Q08BL2	Q08BL2	zgc:153358	MatBase	Other	Beta scaffold	False
T09206	Q6X5Y6	WRI1	TransFac	Other	Other	True
T20620	Q8N8Z8	ZNF441	TransFac	Zinc finger	NA	False
T20462	O75346	ZNF253	TransFac	Zinc finger	Zinc finger	True
T03021	O42349	PAX7	TransFac	Helix-turn-helix	Helix-turn-helix	True
T21198	Q9UC06	ZNF70	TransFac	Zinc finger	Zinc finger	True
T08646	Q94ID6	ERF12	TransFac	Other	Other	True
Q0IHB4	Q0IHB4	Nkx6-2	MatBase	Helix-turn-helix	Helix-turn-helix	True
T20332	Q3SY52	Zik1	TransFac	Zinc finger	NA	False
T06183	Q9TV98	Esr1	TransFac	Zinc finger	Zinc finger	True
T09554	Q10586	dbp	TransFac	Basic domain	Basic domain	True
T03096	O02000		TransFac	Helix-turn-helix	Helix-turn-helix	True
T20407	O75820	ZNF189	TransFac	Zinc finger	Zinc finger	True
T20969	Q8TD23	ZNF675	TransFac	Zinc finger	Zinc finger	True
T01994	P54269	caup	TransFac	Helix-turn-helix	Helix-turn-helix	True
Q17QZ4	Q17QZ4	TFDP1	MatBase	Helix-turn-helix	Helix-turn-helix	True
T09317	Q92826	HOXB13	TransFac	Helix-turn-helix	Helix-turn-helix	True
T01970	P34765		TransFac	Helix-turn-helix	Helix-turn-helix	True
P51974	P51974	PAX8	MatBase	Helix-turn-helix	Helix-turn-helix	True
T02923	Q06710	PAX8	TransFac	Helix-turn-helix	Helix-turn-helix	True
T15227	P94077	AT4G20380	TransFac	Zinc finger	NA	False
Q0V8G7	Q0V8G7	HOXC11	MatBase	Helix-turn-helix	Helix-turn-helix	True
T00139	P01103	myb	TransFac	Helix-turn-helix	Helix-turn-helix	True
P40645	P40645	Sox6	MatBase	Beta scaffold	Beta scaffold	True
T09328	P22415	usf1	TransFac	Basic domain	Basic domain	True
T02382	P18444	MYCN	TransFac	Basic domain	Basic domain	True
T20673	Q6NSZ9	ZNF498	TransFac	Zinc finger	Zinc finger	True
T21321	Q99PJ7	ZNF689	TransFac	Zinc finger	Zinc finger	True
T15568	P48002	KNAT5	TransFac	Helix-turn-helix	Helix-turn-helix	True
T05224	Q9LWB0		TransFac	Basic domain	Helix-turn-helix	False
O14813	O14813	PHOX2A	MatBase	Helix-turn-helix	Helix-turn-helix	True
T03126	Q40900		TransFac	Beta scaffold	Beta scaffold	True
T08914	P70340	SMAD1	TransFac	Beta scaffold	Beta scaffold	True
T14262	P48377	RFX1	TransFac	Helix-turn-helix	Helix-turn-helix	True
T21375	P51523	LOC100287429	TransFac	Zinc finger	Zinc finger	True
T05027	O97601		TransFac	Zinc finger	Helix-turn-helix	False
T03564	Q91685	mix1-b	TransFac	Helix-turn-helix	Helix-turn-helix	True
T03661	O57358	im:7165141	TransFac	Helix-turn-helix	Helix-turn-helix	True
T20940	Q5TYW1	ZNF658	TransFac	Zinc finger	Zinc finger	True
T14667	Q9WTW4	Tcfec	TransFac	Basic domain	Basic domain	True
T20767	Q7Z340	ZNF551	TransFac	Zinc finger	NA	False
Q6AUN3	Q6AUN3	Os05g0569300	MatBase	Basic domain	Basic domain	True
T11146	Q99856	arid3a	TransFac	Other	Other	True
T02069	P28361	Msx1	TransFac	Helix-turn-helix	Helix-turn-helix	True
C5YNT7	C5YNT7		MatBase	Helix-turn-helix	Helix-turn-helix	True
T17440	Q9ZTD3		TransFac	Helix-turn-helix	Helix-turn-helix	True
T11409	Q63379	MYCN	TransFac	Basic domain	Basic domain	True
T04959	O43474	Klf4	TransFac	Zinc finger	NA	False
Q01167	Q01167	Foxk2	MatBase	Helix-turn-helix	Helix-turn-helix	True
T04496	Q21733	daf-8	TransFac	Beta scaffold	Beta scaffold	True
Q7ZTI3	Q7ZTI3	rarab	MatBase	Zinc finger	Zinc finger	True
T21033	Q86XN6	ZNF761	TransFac	Zinc finger	Helix-turn-helix	False
Q5DM44	Q5DM44	ONECUT1	MatBase	Helix-turn-helix	Helix-turn-helix	True
A4IFL4	A4IFL4	Ppard	MatBase	Zinc finger	Zinc finger	True
Q7T0V3	Q7T0V3		MatBase	Zinc finger	Zinc finger	True
Q9PVY0	Q9PVY0	rx2	MatBase	Helix-turn-helix	Helix-turn-helix	True
Q64732	Q64732	Foxb1	MatBase	Helix-turn-helix	Helix-turn-helix	True
T08479	P52631	Stat3	TransFac	Beta scaffold	Beta scaffold	True
Q8RYC8	Q8RYC8	ARF19	MatBase	Other	Other	True
T20269	Q7TS63	Zfat	TransFac	Zinc finger	Zinc finger	True
T08615	Q05516	ZBTB16	TransFac	Zinc finger	Helix-turn-helix	False
T00386	P22813	hsf	TransFac	Helix-turn-helix	Helix-turn-helix	True
T00725	P21538	reb1	TransFac	Helix-turn-helix	Helix-turn-helix	True
T14217	P62515	POU3F4	TransFac	Helix-turn-helix	Helix-turn-helix	True
T02891	P80074		TransFac	Helix-turn-helix	Helix-turn-helix	True
T01698	P31245	hoxa2	TransFac	Helix-turn-helix	Helix-turn-helix	True
Q6VNZ9	Q6VNZ9	MYF6	MatBase	Basic domain	Basic domain	True
T09086	Q62432	SMAD2	TransFac	Beta scaffold	Beta scaffold	True
T20361	Q03924	ZNF117	TransFac	Zinc finger	Zinc finger	True
T15758			TransFac	Zinc finger	Zinc finger	True
P17096	P17096	LOC100130009	MatBase	Beta scaffold	Other	False
T19957	Q3SYB3	FOXD4L6	TransFac	Helix-turn-helix	Helix-turn-helix	True
Q9BZE3	Q9BZE3	BARHL1	MatBase	Helix-turn-helix	Helix-turn-helix	True
T06258	Q9ZR64		TransFac	Beta scaffold	Beta scaffold	True
Q99687	Q99687	Meis3	MatBase	Helix-turn-helix	Helix-turn-helix	True
Q1PSV3	Q1PSV3	LHX8	MatBase	Helix-turn-helix	Helix-turn-helix	True
T03773	O13073		TransFac	Helix-turn-helix	Helix-turn-helix	True
T05268	O82694		TransFac	Beta scaffold	Beta scaffold	True
T20358	Q8NC26	ZNF114	TransFac	Zinc finger	NA	False
T10327	P78337	pitX1	TransFac	Helix-turn-helix	Helix-turn-helix	True
T20646	Q6ECI4	ZNF470	TransFac	Zinc finger	Zinc finger	True
T09928	Q15697	ZNF174	TransFac	Zinc finger	Zinc finger	True
Q2R3F5	Q2R3F5	Os11g0523800	MatBase	Other	Other	True
T21401	Q3SXZ3	ZNF718	TransFac	Zinc finger	Zinc finger	True
T21068	Q9ULD5	ZNF777	TransFac	Zinc finger	Zinc finger	True
Q9PU63	Q9PU63	ELK4	MatBase	Helix-turn-helix	Helix-turn-helix	True
T09190	Q38847	AGL15	TransFac	Beta scaffold	Beta scaffold	True
Q60929	Q60929	MEF2A	MatBase	Beta scaffold	Beta scaffold	True
T10232	P52947	pdx1	TransFac	Helix-turn-helix	Helix-turn-helix	True
P79145	P79145	Crem	MatBase	Basic domain	Basic domain	True
T00737	P28324	ELK4	TransFac	Helix-turn-helix	Helix-turn-helix	True
T02014	Q05916		TransFac	Helix-turn-helix	Helix-turn-helix	True
T04361	O75805		TransFac	Helix-turn-helix	Helix-turn-helix	True
T10442	Q14119	vezf1	TransFac	Zinc finger	Helix-turn-helix	False
T19809	Q9NZR4	vsx1	TransFac	Helix-turn-helix	Helix-turn-helix	True
T06265	O02151		TransFac	Zinc finger	Zinc finger	True
A6H693	A6H693	ELK4	MatBase	Helix-turn-helix	Helix-turn-helix	True
P16989	P16989	CSDAP1	MatBase	Beta scaffold	Beta scaffold	True
T09098	Q12772	srebf2	TransFac	Basic domain	Basic domain	True
T00691	P10037	pou1f1	TransFac	Helix-turn-helix	Helix-turn-helix	True
T14844	Q60542		TransFac	Helix-turn-helix	Helix-turn-helix	True
T06205	Q9IAK1		TransFac	Zinc finger	Zinc finger	True
T10211	P14404	MECOM	TransFac	Zinc finger	Helix-turn-helix	False
T02558			TransFac	Helix-turn-helix	Helix-turn-helix	True
Q0P5C3	Q0P5C3	MSX2	MatBase	Helix-turn-helix	Helix-turn-helix	True
Q4JM65	Q4JM65		MatBase	Helix-turn-helix	Helix-turn-helix	True
T15349	Q8LDC8	ERF1	TransFac	Other	Other	True
T05635	Q9LW49		TransFac	Other	Other	True
T09427	Q39204	MYC2	TransFac	Basic domain	Basic domain	True
T06224	P57783		TransFac	Zinc finger	Zinc finger	True
T02500	Q90650	LOC396371	TransFac	Beta scaffold	Beta scaffold	True
T05158	Q9JLT7	RAX	TransFac	Helix-turn-helix	Helix-turn-helix	True
Q91XM3	Q91XM3	POU4F2	MatBase	Helix-turn-helix	Helix-turn-helix	True
T14410	Q62685	NR1H3	TransFac	Zinc finger	Zinc finger	True
T03177	Q41356		TransFac	Beta scaffold	Beta scaffold	True
T03847	Q9NHA7	Ptl	TransFac	Helix-turn-helix	Helix-turn-helix	True
T00930	P27782	Lef1	TransFac	Beta scaffold	Beta scaffold	True
T09332	Q9FJ93	CBF4	TransFac	Other	Other	True
Q8JHX3	Q8JHX3	tcf7l1	MatBase	Other	Beta scaffold	False
T03781			TransFac	Helix-turn-helix	Helix-turn-helix	True
T19720	Q8N7G0	Pou5f2	TransFac	Helix-turn-helix	Helix-turn-helix	True
T06174	Q9IAL9		TransFac	Zinc finger	Zinc finger	True
T11105	P79771	FOXC2	TransFac	Helix-turn-helix	Helix-turn-helix	True
T10040	P56222	pou3f2	TransFac	Helix-turn-helix	Helix-turn-helix	True
T03113	O61989		TransFac	Helix-turn-helix	Helix-turn-helix	True
T02099	P09090	Zen2	TransFac	Helix-turn-helix	Helix-turn-helix	True
T20665	Q6ZR52	ZNF493	TransFac	Zinc finger	Zinc finger	True
T04189	Q9UPM6	lhx6	TransFac	Helix-turn-helix	Helix-turn-helix	True
T03133	P91781		TransFac	Helix-turn-helix	Helix-turn-helix	True
T16599			TransFac	Helix-turn-helix	Helix-turn-helix	True
T20558	Q96SR6	ZNF382	TransFac	Zinc finger	Zinc finger	True
T01906			TransFac	Beta scaffold	Beta scaffold	True
Q5FBR4	Q5FBR4	rarA	MatBase	Zinc finger	Zinc finger	True
T08291	P17679	gata1	TransFac	Zinc finger	Zinc finger	True
T01782			TransFac	Beta scaffold	Beta scaffold	True
T04829	Q9LEE9		TransFac	Basic domain	Helix-turn-helix	False
Q9YHW7	Q9YHW7	ETV5	MatBase	Helix-turn-helix	Helix-turn-helix	True
T11364	Q9UIW0	VAX2	TransFac	Helix-turn-helix	Helix-turn-helix	True
A2VE86	A2VE86	UNCX	MatBase	Helix-turn-helix	Helix-turn-helix	True
T03716	Q12172	YRR1	TransFac	Zinc finger	Zinc finger	True
Q03061	Q03061	Crem	MatBase	Basic domain	Basic domain	True
T20366	P52739	ZNF131	TransFac	Zinc finger	Zinc finger	True
T16561	P22670	RFX1	TransFac	Helix-turn-helix	Helix-turn-helix	True
T16702	O97775		TransFac	Zinc finger	Zinc finger	True
T01897	P16241	Vvl	TransFac	Helix-turn-helix	Helix-turn-helix	True
T20876	Q8N8J6	ZNF615	TransFac	Zinc finger	Zinc finger	True
P82976	P82976	GBX1	MatBase	Helix-turn-helix	Helix-turn-helix	True
T05323	Q9ARE0		TransFac	Helix-turn-helix	Helix-turn-helix	True
T09254	Q04864	rel	TransFac	Beta scaffold	Beta scaffold	True
T04721	P18115		TransFac	Zinc finger	Zinc finger	True
P28347	P28347	TEAD1	MatBase	Basic domain	Helix-turn-helix	False
T03700	Q17142		TransFac	Helix-turn-helix	Helix-turn-helix	True
T01639	P13902	INO4	TransFac	Basic domain	Basic domain	True
T14704	O08791	EBF3	TransFac	Basic domain	Basic domain	True
Q99743	Q99743	NPAS2	MatBase	Basic domain	Basic domain	True
T01837	P48430	SOX2	TransFac	Beta scaffold	Beta scaffold	True
Q90970	Q90970	NR1D2	MatBase	Zinc finger	Zinc finger	True
T13807	Q8RYD9	TT16	TransFac	Beta scaffold	Beta scaffold	True
T00509	P27705	MIG1	TransFac	Zinc finger	Helix-turn-helix	False
T20372	P52741	ZNF134	TransFac	Zinc finger	Helix-turn-helix	False
T14756	Q9QY61	IRX4	TransFac	Helix-turn-helix	Helix-turn-helix	True
T16418	Q8L925	crc	TransFac	Zinc finger	Zinc finger	True
T20178	Q68FE8	Zfp280d	TransFac	Zinc finger	Zinc finger	True
T16709	Q8MIK0		TransFac	Zinc finger	Zinc finger	True
T01916	Q91522		TransFac	Beta scaffold	Beta scaffold	True
T01600	Q62613	Crem	TransFac	Basic domain	Basic domain	True
A8E5T6	A8E5T6	Tcf21	MatBase	Basic domain	Basic domain	True
T21216	P35789	ZNF93	TransFac	Zinc finger	Zinc finger	True
T15636	P93166		TransFac	Zinc finger	Helix-turn-helix	False
T02613	Q9ZTF3		TransFac	Helix-turn-helix	Helix-turn-helix	True
T14772	P21506	ZNF10	TransFac	Zinc finger	Zinc finger	True
T03868	Q9U9T3		TransFac	Helix-turn-helix	Helix-turn-helix	True
T08621	Q39944		TransFac	Basic domain	Helix-turn-helix	False
T14951	Q61663	TLX2	TransFac	Helix-turn-helix	Helix-turn-helix	True
Q568U8	Q568U8	emx2	MatBase	Helix-turn-helix	Helix-turn-helix	True
Q9QX99	Q9QX99	tlx1	MatBase	Helix-turn-helix	Helix-turn-helix	True
T01687	Q09926		TransFac	Basic domain	Basic domain	True
T20274	Q9HCL3	ZFP14	TransFac	Zinc finger	Zinc finger	True
P36956	P36956	Srebf1	MatBase	Basic domain	Basic domain	True
T02880	P93391		TransFac	Helix-turn-helix	Helix-turn-helix	True
T15821	Q9YHC2	NKX-6.1	TransFac	Helix-turn-helix	Helix-turn-helix	True
Q02556	Q02556	IRF8	MatBase	Helix-turn-helix	Helix-turn-helix	True
P97863	P97863	NFIB	MatBase	Beta scaffold	Beta scaffold	True
P28324	P28324	ELK4	MatBase	Zinc finger	Helix-turn-helix	False
Q3U1Q3	Q3U1Q3		MatBase	Beta scaffold	Beta scaffold	True
T08294	P46099	Klf1	TransFac	Zinc finger	Zinc finger	True
T14778	Q15319	POU4F3	TransFac	Helix-turn-helix	Helix-turn-helix	True
Q8BSS2	Q8BSS2	foxn2	MatBase	Helix-turn-helix	Helix-turn-helix	True
Q5RIW6	Q5RIW6	Bach2	MatBase	Basic domain	Basic domain	True
T09141	O22176	WRKY15	TransFac	Zinc finger	Zinc finger	True
T04149	Q9I9P8	smad3a	TransFac	Beta scaffold	Beta scaffold	True
T13986	CAC400		TransFac	Helix-turn-helix	Helix-turn-helix	True
Q8VI24	Q8VI24	SATB2	MatBase	Helix-turn-helix	Helix-turn-helix	True
T03258	P70512	ONECUT1	TransFac	Helix-turn-helix	Helix-turn-helix	True
T08639	P37234	PPARG	TransFac	Zinc finger	Zinc finger	True
T02607	Q9ZTC1		TransFac	Helix-turn-helix	Helix-turn-helix	True
T09295	Q02067	Ascl1	TransFac	Basic domain	Basic domain	True
T18345	Q9M644	LEP	TransFac	Other	Other	True
T01690	Q10655	elt-2	TransFac	Zinc finger	Zinc finger	True
T20532	Q9BYN7	ZNF341	TransFac	Zinc finger	Zinc finger	True
T10836	Q99583	mnt	TransFac	Basic domain	Basic domain	True
Q5F0P7	Q5F0P7	esrrb	MatBase	Zinc finger	Zinc finger	True
T15097	P16443	dbp	TransFac	Basic domain	Basic domain	True
T20494	Q2VY69	ZNF284	TransFac	Zinc finger	Zinc finger	True
T04260	Q9YHC5	foxg1	TransFac	Helix-turn-helix	Helix-turn-helix	True
T00949	P24700	MYF5	TransFac	Basic domain	Basic domain	True
T10673	P97303	Bach2	TransFac	Basic domain	Basic domain	True
T11356	O14627		TransFac	Helix-turn-helix	Helix-turn-helix	True
T11050	Q9Z0E3	AIRE	TransFac	Zinc finger	Zinc finger	True
T21442	Q6ZN19	ZNF841	TransFac	Zinc finger	NA	False
T21231	Q8TBC5	ZSCAN18	TransFac	Zinc finger	Zinc finger	True
T17323	P0C0N8		TransFac	Basic domain	Basic domain	True
T03770	Q94578		TransFac	Helix-turn-helix	Helix-turn-helix	True
T01063	Q08776	Runx2	TransFac	Beta scaffold	Beta scaffold	True
T10857	Q9Z0Y9	NR1H3	TransFac	Zinc finger	Zinc finger	True
T04876	Q10587	tef	TransFac	Basic domain	Basic domain	True
T00251	P33242	nr5a1	TransFac	Zinc finger	Zinc finger	True
T15039	Q43585		TransFac	Beta scaffold	Beta scaffold	True
Q61080	Q61080	Foxf1a	MatBase	Helix-turn-helix	Helix-turn-helix	True
T06046			TransFac	Zinc finger	Zinc finger	True
T20973	Q86XU0	ZNF677	TransFac	Zinc finger	Zinc finger	True
Q10587	Q10587	tef	MatBase	Basic domain	Basic domain	True
T02771	Q05192	Hr39	TransFac	Zinc finger	Zinc finger	True
T09351	Q9EQY3	ELF1	TransFac	Helix-turn-helix	Helix-turn-helix	True
T08657	P42227	LOC100045296	TransFac	Beta scaffold	Beta scaffold	True
B9H4U4	B9H4U4	POPTRDRAFT_652033	MatBase	Other	Other	True
T00915	P25490	YY1	TransFac	Zinc finger	Helix-turn-helix	False
T01850			TransFac	Beta scaffold	Beta scaffold	True
T09378			TransFac	Zinc finger	Zinc finger	True
Q68EH7	Q68EH7	hoxc8a	MatBase	Helix-turn-helix	Helix-turn-helix	True
T20448	Q14588	ZNF234	TransFac	Zinc finger	Zinc finger	True
D3ZDB6	D3ZDB6		MatBase	Helix-turn-helix	Helix-turn-helix	True
T19870	Q9P2D1	chd7	TransFac	Helix-turn-helix	Helix-turn-helix	True
T09359	P43694	GATA4	TransFac	Zinc finger	Zinc finger	True
T03628	Q6W990	hoxa13a	TransFac	Helix-turn-helix	Helix-turn-helix	True
T10108	P43354	NR4A2	TransFac	Zinc finger	Zinc finger	True
Q05925	Q05925	EN1	MatBase	Helix-turn-helix	Helix-turn-helix	True
T02335	P08043	ZFP2	TransFac	Zinc finger	Helix-turn-helix	False
T15050	P97489	gatA5	TransFac	Zinc finger	Zinc finger	True
D3ZYT5	D3ZYT5		MatBase	Zinc finger	Zinc finger	True
T03478	O88933	ESX1	TransFac	Helix-turn-helix	Helix-turn-helix	True
T04475	Q9IA22		TransFac	Helix-turn-helix	Helix-turn-helix	True
Q9ULX9	Q9ULX9	Maff	MatBase	Basic domain	Basic domain	True
T05636	Q9LW48		TransFac	Other	Other	True
T21104	Q96GE5	ZNF799	TransFac	Zinc finger	Zinc finger	True
T04069	Q9YI54		TransFac	Zinc finger	Zinc finger	True
T21180	P51814	znf41	TransFac	Zinc finger	Zinc finger	True
T08680	P25208	NFYB	TransFac	Beta scaffold	Beta scaffold	True
A4IFU7	A4IFU7	TFEC	MatBase	Basic domain	Basic domain	True
Q12837	Q12837	POU4F2	MatBase	Helix-turn-helix	Helix-turn-helix	True
T03585			TransFac	Zinc finger	Helix-turn-helix	False
T05907	Q8H3Q1	Os07g0669500	TransFac	Other	Other	True
T20389	Q13360	ZNF177	TransFac	Zinc finger	Zinc finger	True
T02788	Q07795		TransFac	Basic domain	Basic domain	True
T02077	P23410		TransFac	Helix-turn-helix	Helix-turn-helix	True
T21158	P17027		TransFac	Zinc finger	Zinc finger	True
T21111	Q8N4W9	ZNF808	TransFac	Zinc finger	Zinc finger	True
T21315	Q504L7	znf574	TransFac	Zinc finger	Zinc finger	True
T15730			TransFac	Basic domain	Basic domain	True
T02954	Q41854		TransFac	Basic domain	Basic domain	True
T04124	P40426	PBX3	TransFac	Helix-turn-helix	Helix-turn-helix	True
T10708	Q9LSE2	ICE1	TransFac	Basic domain	Basic domain	True
T10666	Q05738	SRY	TransFac	Beta scaffold	Beta scaffold	True
D3ZU59	D3ZU59		MatBase	Beta scaffold	Beta scaffold	True
Q9TT89	Q9TT89	HOXB7	MatBase	Helix-turn-helix	Helix-turn-helix	True
T05559	O65112	POPTRDRAFT_660583	TransFac	Beta scaffold	Beta scaffold	True
T11315	Q24533		TransFac	Beta scaffold	Beta scaffold	True
T11053	P70661	NEUROG3	TransFac	Basic domain	Basic domain	True
T21412	Q5EBM4	ZNF542	TransFac	Zinc finger	Zinc finger	True
Q5BJ08	Q5BJ08	eng1b	MatBase	Helix-turn-helix	Helix-turn-helix	True
T03366	Q19503	ceh-40	TransFac	Helix-turn-helix	Helix-turn-helix	True
Q1JPY4	Q1JPY4	tbpl2	MatBase	Beta scaffold	Beta scaffold	True
B6RGM1	B6RGM1	GSX2	MatBase	Helix-turn-helix	Helix-turn-helix	True
T15121	P49640	EVX1	TransFac	Helix-turn-helix	Helix-turn-helix	True
T04087	Q43425		TransFac	Basic domain	Helix-turn-helix	False
T04333	O73907	NKX2-3	TransFac	Helix-turn-helix	Helix-turn-helix	True
T09016	P10166	Mycl1	TransFac	Basic domain	Basic domain	True
T01585	Q05935	mybl1	TransFac	Helix-turn-helix	Helix-turn-helix	True
T11153	Q9QZQ0	Npas3	TransFac	Basic domain	Basic domain	True
T14496	Q90655	Tgif1	TransFac	Helix-turn-helix	Helix-turn-helix	True
T06260	O16662	nhr-115	TransFac	Zinc finger	Zinc finger	True
T19700	P51126		TransFac	Zinc finger	Zinc finger	True
T05240	Q41829	ZAP1	TransFac	Beta scaffold	Beta scaffold	True
T20863	Q8N9Z0	ZNF610	TransFac	Zinc finger	Zinc finger	True
T02274			TransFac	Basic domain	Basic domain	True
O88275	O88275	PPARG	MatBase	Zinc finger	Zinc finger	True
T04748	Q9LEM7		TransFac	Other	Other	True
T09068	Q9QUS4	HEY2	TransFac	Basic domain	Basic domain	True
Q2LEZ0	Q2LEZ0		MatBase	Helix-turn-helix	Helix-turn-helix	True
T09905	P48972	MYBL2	TransFac	Helix-turn-helix	Helix-turn-helix	True
T04172	Q9PRJ8	foxd4l1.1-a	TransFac	Helix-turn-helix	Helix-turn-helix	True
T03169	Q41276		TransFac	Beta scaffold	Beta scaffold	True
T02841	O13461	AN0689.2	TransFac	Zinc finger	Zinc finger	True
T00208	P20105	Eip74EF	TransFac	Helix-turn-helix	Helix-turn-helix	True
T01684	P47988	TEA1	TransFac	Zinc finger	Zinc finger	True
T10899	AAR287		TransFac	Basic domain	Basic domain	True
T21497	Q9EQB9	Zfp287	TransFac	Zinc finger	Zinc finger	True
T00119	P20385	Cf2	TransFac	Zinc finger	Helix-turn-helix	False
T09164	O43186	CRX	TransFac	Helix-turn-helix	Helix-turn-helix	True
Q63934	Q63934	POU4F2	MatBase	Helix-turn-helix	Helix-turn-helix	True
T03854	Q9UA51		TransFac	Helix-turn-helix	Helix-turn-helix	True
T06178	P62510	esrrg	TransFac	Zinc finger	Zinc finger	True
Q9W6U0	Q9W6U0	gatA5	MatBase	Zinc finger	Zinc finger	True
T02914			TransFac	Beta scaffold	Beta scaffold	True
T03652	O57374		TransFac	Helix-turn-helix	Helix-turn-helix	True
P37398	P37398	Os01g0911700	MatBase	Other	Other	True
A2T6Z0	A2T6Z0	HOXB1	MatBase	Helix-turn-helix	Helix-turn-helix	True
T04058	Q41330	LOC544007	TransFac	Helix-turn-helix	Helix-turn-helix	True
Q1ED06	Q1ED06	homez	MatBase	Helix-turn-helix	Helix-turn-helix	True
T13754	O22152	AFO	TransFac	Zinc finger	Beta scaffold	False
T21132	Q08AG5	ZNF844	TransFac	Zinc finger	Zinc finger	True
T09380			TransFac	Zinc finger	Zinc finger	True
T20689	Q9Y2H8	znf510	TransFac	Zinc finger	Zinc finger	True
D4A0S1	D4A0S1		MatBase	Helix-turn-helix	Helix-turn-helix	True
T06223	Q9PVE2		TransFac	Zinc finger	Zinc finger	True
T10271	Q14190	SIM2	TransFac	Basic domain	Basic domain	True
Q9VS05	Q9VS05	bin	MatBase	Helix-turn-helix	Helix-turn-helix	True
T20305	Q9NU63	ZFP57	TransFac	Zinc finger	Zinc finger	True
T01656	Q02577	Nhlh2	TransFac	Basic domain	Basic domain	True
T15129	Q9H334	FOXP1	TransFac	Helix-turn-helix	Helix-turn-helix	True
T02928	P81395		TransFac	Helix-turn-helix	Helix-turn-helix	True
T08571	P23769	GATA2	TransFac	Zinc finger	Zinc finger	True
T03992	Q92988		TransFac	Helix-turn-helix	Helix-turn-helix	True
Q1RMT4	Q1RMT4		MatBase	Zinc finger	Zinc finger	True
T20509	Q9HCX3	ZNF304	TransFac	Zinc finger	Zinc finger	True
T03073	O64958		TransFac	Beta scaffold	Beta scaffold	True
P70033	P70033	Nr6a1	MatBase	Zinc finger	Zinc finger	True
T00810			TransFac	Basic domain	Basic domain	True
T04284	Q43326		TransFac	Other	Other	True
T04299	P45897	sma-4	TransFac	Beta scaffold	Beta scaffold	True
Q9LEZ3	Q9LEZ3		MatBase	Basic domain	Basic domain	True
T03735	Q23818		TransFac	Helix-turn-helix	Helix-turn-helix	True
C5XFL5	C5XFL5		MatBase	Other	Other	True
T02568	Q9FJP2	AtMYB53	TransFac	Helix-turn-helix	Helix-turn-helix	True
T00077			TransFac	Zinc finger	Helix-turn-helix	False
A2RUX8	A2RUX8	zgc:158347	MatBase	Basic domain	Basic domain	True
T02684	P43693	GATA6	TransFac	Zinc finger	Zinc finger	True
T03074	Q43422		TransFac	Beta scaffold	Beta scaffold	True
A0N0D5	A0N0D5	ATF4	MatBase	Basic domain	Basic domain	True
T03072	O64959		TransFac	Beta scaffold	Beta scaffold	True
Q08DD6	Q08DD6		MatBase	Helix-turn-helix	Helix-turn-helix	True
T21482	Q8TF20	ZNF721	TransFac	Zinc finger	Zinc finger	True
T04768	Q9LEI0		TransFac	Beta scaffold	Beta scaffold	True
T20895	Q96I27	ZNF625	TransFac	Zinc finger	Helix-turn-helix	False
T04364	O23965		TransFac	Basic domain	Basic domain	True
T03462	P06646		TransFac	Basic domain	Basic domain	True
P36402	P36402	TCF7	MatBase	Basic domain	Beta scaffold	False
T08794			TransFac	Other	Other	True
T05615	Q9LLA7		TransFac	Beta scaffold	Beta scaffold	True
T20281	P08042	zfp1	TransFac	Zinc finger	Zinc finger	True
T02845	P28349		TransFac	Zinc finger	Zinc finger	True
T14417	AAD196		TransFac	Basic domain	Basic domain	True
T10482	Q61312	Tcfap2c	TransFac	Basic domain	Basic domain	True
T01274	Q02486	abf2	TransFac	Beta scaffold	Beta scaffold	True
T02522			TransFac	Beta scaffold	Beta scaffold	True
T03664	P15861	hoxb6a	TransFac	Helix-turn-helix	Helix-turn-helix	True
T08155			TransFac	Zinc finger	NA	False
P79775	P79775	hesx1	MatBase	Helix-turn-helix	Helix-turn-helix	True
T03871	Q9U9Z6		TransFac	Helix-turn-helix	Helix-turn-helix	True
T04413	O15119	tbx3	TransFac	Other	Other	True
T20922	Q5T619	ZNF648	TransFac	Zinc finger	NA	False
T05808	Q9N1Y4	Klf5	TransFac	Zinc finger	NA	False
T01714	P31260	HOXA10	TransFac	Helix-turn-helix	Helix-turn-helix	True
O93584	O93584	ybx1	MatBase	Beta scaffold	Beta scaffold	True
T09979	Q08639	LOC674691	TransFac	Helix-turn-helix	Helix-turn-helix	True
A2T764	A2T764	MSX2	MatBase	Helix-turn-helix	Helix-turn-helix	True
T04143	Q90277		TransFac	Helix-turn-helix	Helix-turn-helix	True
B0LI00	B0LI00	CREB3L4	MatBase	Basic domain	Basic domain	True
T11102	Q9BT81		TransFac	Beta scaffold	Beta scaffold	True
T14677	O08934	UNCX	TransFac	Helix-turn-helix	Helix-turn-helix	True
T09992	P28322	Etv4	TransFac	Helix-turn-helix	Helix-turn-helix	True
T03622	Q8JH55	hoxb8b	TransFac	Helix-turn-helix	Helix-turn-helix	True
T04764	Q9LEI3		TransFac	Beta scaffold	Beta scaffold	True
T03160	Q42500		TransFac	Beta scaffold	Beta scaffold	True
T05611	Q8RVL4		TransFac	Beta scaffold	Beta scaffold	True
Q9DDU1	Q9DDU1	hoxa11b	MatBase	Helix-turn-helix	Helix-turn-helix	True
Q99853	Q99853	Foxb1	MatBase	Helix-turn-helix	Helix-turn-helix	True
T05426	O61543		TransFac	Basic domain	Basic domain	True
Q91542	Q91542	cdx4	MatBase	Helix-turn-helix	Helix-turn-helix	True
D3ZZ13	D3ZZ13		MatBase	Other	Beta scaffold	False
T03300	Q05958	ECM22	TransFac	Zinc finger	Zinc finger	True
T03902			TransFac	Basic domain	Basic domain	True
T01740	P31272	LOC398337	TransFac	Helix-turn-helix	Helix-turn-helix	True
T21280	Q66HG1	Dmtf1	TransFac	Helix-turn-helix	Helix-turn-helix	True
T03163	O65143		TransFac	Beta scaffold	Beta scaffold	True
T19907	Q9Y222	Dmtf1	TransFac	Helix-turn-helix	Helix-turn-helix	True
T06182	Q91424		TransFac	Zinc finger	Zinc finger	True
A4GT83	A4GT83	Ar	MatBase	Zinc finger	Zinc finger	True
T19888	Q8K4J2	EBF4	TransFac	Basic domain	Basic domain	True
T19836	Q68CP9	ARID2	TransFac	Zinc finger	Other	False
T21116	Q17R98	ZNF827	TransFac	Zinc finger	Zinc finger	True
T20913	Q8BZ34	Zfp641	TransFac	Zinc finger	Zinc finger	True
P10242	P10242	myb	MatBase	Helix-turn-helix	Helix-turn-helix	True
Q08DJ8	Q08DJ8	hsf1	MatBase	Helix-turn-helix	Helix-turn-helix	True
D4A270	D4A270		MatBase	Helix-turn-helix	Helix-turn-helix	True
T00709	P11638	NCU06028	TransFac	Zinc finger	Zinc finger	True
Q0E2Y8	Q0E2Y8	Os02g0203000	MatBase	Basic domain	Basic domain	True
Q3U5L0	Q3U5L0	NFE2L1	MatBase	Basic domain	Basic domain	True
T05269	O82698		TransFac	Beta scaffold	Beta scaffold	True
T04478	Q9IA25		TransFac	Helix-turn-helix	Helix-turn-helix	True
P09084	P09084	Pax1	MatBase	Helix-turn-helix	Helix-turn-helix	True
T11111	Q9BXK1	KLF16	TransFac	Zinc finger	Helix-turn-helix	False
T11193	O95076	Alx3	TransFac	Helix-turn-helix	Helix-turn-helix	True
T09211	O89038	MEF2D	TransFac	Beta scaffold	Beta scaffold	True
T02762	Q06726	nr2f5	TransFac	Zinc finger	Zinc finger	True
T09051	P30561	ahr	TransFac	Basic domain	Basic domain	True
Q6DKU6	Q6DKU6	ERF1	MatBase	Other	Other	True
T01915			TransFac	Beta scaffold	Beta scaffold	True
T01894	P31367		TransFac	Helix-turn-helix	Helix-turn-helix	True
T02768	P51179		TransFac	Zinc finger	Zinc finger	True
T20834	Q96NG8	ZNF582	TransFac	Zinc finger	Zinc finger	True
Q0VD32	Q0VD32	CREBL2	MatBase	Basic domain	Basic domain	True
Q15319	Q15319	POU4F3	MatBase	Helix-turn-helix	Helix-turn-helix	True
T04569	Q41875		TransFac	Basic domain	Basic domain	True
T20914	Q49AA0	ZNF642	TransFac	Zinc finger	Zinc finger	True
T03260	O73843	fkh	TransFac	Helix-turn-helix	Helix-turn-helix	True
Q5YLH5	Q5YLH5	HOXA6	MatBase	Helix-turn-helix	Helix-turn-helix	True
C5YSH9	C5YSH9		MatBase	Beta scaffold	Beta scaffold	True
A0MLS5	A0MLS5		MatBase	Basic domain	Basic domain	True
T08930	Q05343	RXRA	TransFac	Zinc finger	Zinc finger	True
T09247	P61295	HAND2	TransFac	Basic domain	Basic domain	True
T03658	P32572	SPS18	TransFac	Zinc finger	Zinc finger	True
T03743	Q27374		TransFac	Helix-turn-helix	Helix-turn-helix	True
T03157	O24487		TransFac	Beta scaffold	Beta scaffold	True
T15566	P48000	KNAT3	TransFac	Helix-turn-helix	Helix-turn-helix	True
T01416			TransFac	Helix-turn-helix	Helix-turn-helix	True
T05655			TransFac	Helix-turn-helix	Helix-turn-helix	True
T05301	Q9XHD3		TransFac	Other	Other	True
T21408	Q4V8A8	Zfp90	TransFac	Zinc finger	Zinc finger	True
T15059	Q9Y4X4	Klf12	TransFac	Zinc finger	Helix-turn-helix	False
O42108	O42108		MatBase	Helix-turn-helix	Helix-turn-helix	True
T20954	Q2TL60	Zfp667	TransFac	Zinc finger	Zinc finger	True
D3ZSU5	D3ZSU5		MatBase	Helix-turn-helix	Helix-turn-helix	True
T19993	Q5ND04	HSF5	TransFac	Helix-turn-helix	Helix-turn-helix	True
T01882	P13528	unc-86	TransFac	Helix-turn-helix	Helix-turn-helix	True
D4A3N9	D4A3N9		MatBase	Helix-turn-helix	Helix-turn-helix	True
T11309	O42409	GFI1B	TransFac	Zinc finger	Zinc finger	True
T11355	O43248	HOXC11	TransFac	Helix-turn-helix	Helix-turn-helix	True
T03170	O04067		TransFac	Beta scaffold	Beta scaffold	True
T20385	Q14929	ZNF169	TransFac	Zinc finger	Zinc finger	True
Q801E0	Q801E0	VAX1	MatBase	Helix-turn-helix	Helix-turn-helix	True
Q90ZE3	Q90ZE3	Meis3	MatBase	Helix-turn-helix	Helix-turn-helix	True
T09204	Q02548	PAX5	TransFac	Helix-turn-helix	Helix-turn-helix	True
T10487	P56671	MAZ	TransFac	Zinc finger	Helix-turn-helix	False
T14234	Q9C5T4	WRKY18	TransFac	Zinc finger	Zinc finger	True
T19855	Q8WY36	Bbx	TransFac	Beta scaffold	Beta scaffold	True
T03046	Q39399		TransFac	Beta scaffold	Beta scaffold	True
T20051	Q7RTU3	Olig3	TransFac	Basic domain	Basic domain	True
C5YIB6	C5YIB6		MatBase	Other	Other	True
Q5XIT5	Q5XIT5	ELF2	MatBase	Helix-turn-helix	Helix-turn-helix	True
Q8UVZ1	Q8UVZ1	CEBPA	MatBase	Basic domain	Basic domain	True
T04072	Q39943		TransFac	Basic domain	Helix-turn-helix	False
T04746	O65211	ptd	TransFac	Beta scaffold	Beta scaffold	True
T02388	Q05404	mycl1-a	TransFac	Basic domain	Basic domain	True
P18911	P18911		MatBase	Zinc finger	Zinc finger	True
T21305	A0JPK3	ZFP57	TransFac	Zinc finger	Zinc finger	True
Q5RGZ2	Q5RGZ2		MatBase	Zinc finger	Zinc finger	True
T09231	Q92786	PROX1	TransFac	Helix-turn-helix	Helix-turn-helix	True
T09281	P50463	Csrp3	TransFac	Helix-turn-helix	Helix-turn-helix	True
T03556	P32862	RGT1	TransFac	Zinc finger	Zinc finger	True
T21148	P17022		TransFac	Zinc finger	Zinc finger	True
T02695			TransFac	Zinc finger	Zinc finger	True
D3ZTE1	D3ZTE1		MatBase	Other	Beta scaffold	False
T11434	Q9H2C1	Lhx5	TransFac	Helix-turn-helix	Helix-turn-helix	True
T09897	Q04666	hes1	TransFac	Basic domain	Basic domain	True
T21331	A1L1J6	ZNF652	TransFac	Zinc finger	Zinc finger	True
P53413	P53413	lmx1b	MatBase	Helix-turn-helix	Helix-turn-helix	True
T19844	Q6XD76	Ascl4	TransFac	Basic domain	Basic domain	True
T10747	Q14872	MTF1	TransFac	Zinc finger	Helix-turn-helix	False
Q2VL62	Q2VL62		MatBase	Helix-turn-helix	Helix-turn-helix	True
T01803	Q03060	Crem	TransFac	Basic domain	Basic domain	True
T10187	Q07279	nfe2	TransFac	Basic domain	Basic domain	True
T20053	Q6PFG8	Olig3	TransFac	Basic domain	Basic domain	True
B3KUL0	B3KUL0	ETV2	MatBase	Helix-turn-helix	Helix-turn-helix	True
T05854	Q9UKI9	POU2F3	TransFac	Helix-turn-helix	Helix-turn-helix	True
T21438	Q6ZN06	ZNF813	TransFac	Zinc finger	Zinc finger	True
T01088	Q01167	Foxk2	TransFac	Helix-turn-helix	Helix-turn-helix	True
T03575	O93407		TransFac	Helix-turn-helix	Helix-turn-helix	True
T04389	Q9SCB4		TransFac	Helix-turn-helix	Helix-turn-helix	True
T14957	62065		TransFac	Zinc finger	Helix-turn-helix	False
T09921	P06876		TransFac	Helix-turn-helix	Helix-turn-helix	True
Q9Y2V3	Q9Y2V3	RAX	MatBase	Helix-turn-helix	Helix-turn-helix	True
T20031	Q9NPC7	MYNN	TransFac	Zinc finger	Basic domain	False
T04248	Q9I9P1	SMAD3	TransFac	Beta scaffold	Beta scaffold	True
P42128	P42128	Foxk1	MatBase	Helix-turn-helix	Helix-turn-helix	True
T21507	Q9JKL8	ADNP	TransFac	Zinc finger	NA	False
T02276	Q26635		TransFac	Zinc finger	NA	False
T11407	P52951	GBX2	TransFac	Helix-turn-helix	Helix-turn-helix	True
T16706	Q7T1K4		TransFac	Zinc finger	Zinc finger	True
Q3EAJ2	Q3EAJ2	Obp3	MatBase	Zinc finger	Zinc finger	True
T03086	O64934		TransFac	Beta scaffold	Beta scaffold	True
T20400	Q99676	ZNF184	TransFac	Zinc finger	Zinc finger	True
T20204	Q6ZN79	ZNF705A	TransFac	Zinc finger	Zinc finger	True
T09069	P18846	ATF1	TransFac	Basic domain	Basic domain	True
T11212	Q9BZI1	irx2	TransFac	Helix-turn-helix	Helix-turn-helix	True
T02921			TransFac	Beta scaffold	Beta scaffold	True
T20107	Q8BTH6	Scrt2	TransFac	Zinc finger	Zinc finger	True
T04101	X92428		TransFac	Zinc finger	Helix-turn-helix	False
T03533	P10395		TransFac	Basic domain	Basic domain	True
T21247	Q7Z7L9	ZSCAN2	TransFac	Zinc finger	Zinc finger	True
T09242	Q90595	Maff	TransFac	Basic domain	Basic domain	True
T03058	O82091		TransFac	Beta scaffold	Beta scaffold	True
T17074	Q2L4T2	PAX9	TransFac	Helix-turn-helix	Helix-turn-helix	True
T05304			TransFac	Zinc finger	Zinc finger	True
T11114	Q8NFW5	DMBX1	TransFac	Helix-turn-helix	Helix-turn-helix	True
T04733	Q40359		TransFac	Zinc finger	Zinc finger	True
Q9ZTX8	Q9ZTX8		MatBase	Other	Other	True
T09485	Q62445	SP4	TransFac	Zinc finger	NA	False
T11283	Q15916	Zbtb6	TransFac	Zinc finger	Helix-turn-helix	False
T11381	P31277	HOXD11	TransFac	Helix-turn-helix	Helix-turn-helix	True
T08624	P48436	SOX9	TransFac	Beta scaffold	Beta scaffold	True
T05292	Q6Z345	Os02g0726300	TransFac	Zinc finger	Zinc finger	True
Q2T9T6	Q2T9T6	esrrb	MatBase	Zinc finger	Zinc finger	True
Q8AXV6	Q8AXV6	HEY1	MatBase	Basic domain	Basic domain	True
T10062	Q62282	Tal2	TransFac	Basic domain	Basic domain	True
C5YVZ3	C5YVZ3		MatBase	Basic domain	Basic domain	True
T04616	Q9SNX0		TransFac	Beta scaffold	Beta scaffold	True
T02907	P81391		TransFac	Helix-turn-helix	Helix-turn-helix	True
T04380	P57100	EHAND	TransFac	Basic domain	Basic domain	True
T20395	Q2M3W8	ZNF181	TransFac	Zinc finger	Zinc finger	True
T09217	P54841	Mafb	TransFac	Basic domain	Basic domain	True
T02052	Q61328	ATF4	TransFac	Basic domain	Basic domain	True
B0R0C1	B0R0C1		MatBase	Zinc finger	Zinc finger	True
T20375	Q15928	ZNF141	TransFac	Zinc finger	Zinc finger	True
T20096	Q9BXA9	sall3	TransFac	Zinc finger	Helix-turn-helix	False
Q5ILH0	Q5ILH0		MatBase	Zinc finger	Zinc finger	True
T03143	O96043		TransFac	Helix-turn-helix	Helix-turn-helix	True
T02636	P93835	cbf1	TransFac	Other	Other	True
T01072	P41224	tef	TransFac	Basic domain	Basic domain	True
T09018	P03966	MYCN	TransFac	Basic domain	Basic domain	True
T14184	P18111	CDX1	TransFac	Helix-turn-helix	Helix-turn-helix	True
Q6Q6F5	Q6Q6F5	esrrb	MatBase	Zinc finger	Zinc finger	True
T02973	Q39896		TransFac	Basic domain	Basic domain	True
T19916	Q8CE22	Dmtf1	TransFac	Helix-turn-helix	Helix-turn-helix	True
T20160	P59817	ZNF280A	TransFac	Zinc finger	Zinc finger	True
T03440	Q61976		TransFac	Basic domain	Basic domain	True
T19926	A0PJY2	Fezf1	TransFac	Zinc finger	Helix-turn-helix	False
T06612			TransFac	Beta scaffold	Beta scaffold	True
T20352	Q8IYN0	ZNF100	TransFac	Zinc finger	Zinc finger	True
T03014	Q39295		TransFac	Beta scaffold	Beta scaffold	True
A3RK74	A3RK74	foxo1a	MatBase	Helix-turn-helix	Helix-turn-helix	True
T18682	P13623		TransFac	Beta scaffold	Beta scaffold	True
T09461	P97471	LOC100048076	TransFac	Beta scaffold	Beta scaffold	True
T06249	Q29131		TransFac	Zinc finger	Zinc finger	True
T03936			TransFac	Basic domain	Basic domain	True
Q90268	Q90268	pax2a	MatBase	Helix-turn-helix	Helix-turn-helix	True
T20370	P52741	ZNF134	TransFac	Zinc finger	Zinc finger	True
T20479	Q14584	ZNF266	TransFac	Zinc finger	Zinc finger	True
T21425	Q63504	NR1D2	TransFac	Zinc finger	Zinc finger	True
T14592	Q9NP71	Mlxipl	TransFac	Basic domain	Basic domain	True
T04053	P39021		TransFac	Helix-turn-helix	Helix-turn-helix	True
T05653	Q94KS4		TransFac	Helix-turn-helix	Helix-turn-helix	True
Q0JNL3	Q0JNL3	Os01g0279900	MatBase	Basic domain	Basic domain	True
D4ACE1	D4ACE1		MatBase	Helix-turn-helix	Helix-turn-helix	True
T14219	P49335	POU3F4	TransFac	Helix-turn-helix	Helix-turn-helix	True
O42368	O42368	hoxb3a	MatBase	Helix-turn-helix	Helix-turn-helix	True
T21167	P17035		TransFac	Zinc finger	Zinc finger	True
T03382			TransFac	Helix-turn-helix	Helix-turn-helix	True
T20039	Q5VVJ2	Mysm1	TransFac	Helix-turn-helix	Helix-turn-helix	True
T15346	P09022	hoxa1	TransFac	Helix-turn-helix	Helix-turn-helix	True
T06202	Q95171		TransFac	Zinc finger	Zinc finger	True
T20176	Q68FE8	Zfp280d	TransFac	Zinc finger	Zinc finger	True
T05421	acc.		TransFac	Basic domain	Basic domain	True
T20942	Q5TYW1	ZNF658	TransFac	Zinc finger	Zinc finger	True
C5XJJ7	C5XJJ7		MatBase	Other	Other	True
T05616	Q9FMM7	AT5G42910	TransFac	Basic domain	Basic domain	True
T14685	P31257	HOXC10	TransFac	Helix-turn-helix	Helix-turn-helix	True
T03223	O93371		TransFac	Helix-turn-helix	Helix-turn-helix	True
T01492	P42224	STAT1	TransFac	Beta scaffold	Beta scaffold	True
T15100	P56931	E2f2	TransFac	Helix-turn-helix	Helix-turn-helix	True
T21113	Q8N4W9	ZNF808	TransFac	Zinc finger	Zinc finger	True
T20012	P97309	MESP1	TransFac	Basic domain	Basic domain	True
T14445	Q9HBZ2	ARNT2	TransFac	Basic domain	Basic domain	True
T08843	Q13105	ZBTB17	TransFac	Zinc finger	Zinc finger	True
T03856	Q9UA53		TransFac	Helix-turn-helix	Helix-turn-helix	True
T03155	O24491		TransFac	Beta scaffold	Beta scaffold	True
T01590	P27898	P1	TransFac	Helix-turn-helix	Helix-turn-helix	True
T20705	Q6PD29	Zfp513	TransFac	Zinc finger	Helix-turn-helix	False
T03117	Q9SAR1	Os09g0507200	TransFac	Beta scaffold	Beta scaffold	True
Q62233	Q62233	six3	MatBase	Helix-turn-helix	Helix-turn-helix	True
T20236	Q9NUA8	Zbtb40	TransFac	Zinc finger	Zinc finger	True
Q803Z6	Q803Z6	nkx3.2	MatBase	Helix-turn-helix	Helix-turn-helix	True
P20265	P20265	pou3f2	MatBase	Helix-turn-helix	Helix-turn-helix	True
T16683	P31362		TransFac	Helix-turn-helix	Helix-turn-helix	True
T02868	O23890		TransFac	Helix-turn-helix	Helix-turn-helix	True
T05484	Q9LRF3		TransFac	Other	Other	True
P48380	P48380	rfx3	MatBase	Basic domain	Helix-turn-helix	False
Q9GKL7	Q9GKL7	Ar	MatBase	Zinc finger	Zinc finger	True
Q9IB43	Q9IB43	Tcf7l2	MatBase	Other	Beta scaffold	False
T03745	Q9NFM1		TransFac	Helix-turn-helix	Helix-turn-helix	True
T15573	P20428	MYOG	TransFac	Basic domain	Basic domain	True
T03048	Q39401		TransFac	Beta scaffold	Beta scaffold	True
T02805	Q40626		TransFac	Basic domain	Basic domain	True
T21519	Q9UK11	ZNF223	TransFac	Zinc finger	Zinc finger	True
T04773	Q98867	thrab	TransFac	Zinc finger	Zinc finger	True
T04784	Q43600		TransFac	Beta scaffold	Zinc finger	False
T08458	Q9XJ66	Os02g0761000	TransFac	Beta scaffold	Beta scaffold	True
O73861	O73861	POU3F1	MatBase	Helix-turn-helix	Helix-turn-helix	True
T14746	P97588	SMAD1	TransFac	Beta scaffold	Beta scaffold	True
T04449	O02073	sea-1	TransFac	Other	Other	True
T01163	P25502	PUT3	TransFac	Zinc finger	Zinc finger	True
T02361	Q62347	CREB1	TransFac	Basic domain	Basic domain	True
T20255	Q9P1Z0	ZBTB4	TransFac	Zinc finger	Helix-turn-helix	False
B2RWY9	B2RWY9	LOC100047930	MatBase	Helix-turn-helix	Helix-turn-helix	True
T21414	Q5FWU5	ZNF513	TransFac	Zinc finger	Helix-turn-helix	False
T03919	O48885		TransFac	Zinc finger	Zinc finger	True
T20892	Q9P2J8		TransFac	Zinc finger	Zinc finger	True
T03776	O42502		TransFac	Helix-turn-helix	Helix-turn-helix	True
T03648	Q9YGT0	hoxc12b	TransFac	Helix-turn-helix	Helix-turn-helix	True
T03125	Q25411		TransFac	Helix-turn-helix	Helix-turn-helix	True
T19817	Q86UP3	ZFHX4	TransFac	Zinc finger	Helix-turn-helix	False
T00063	P09081	bcd	TransFac	Helix-turn-helix	Helix-turn-helix	True
T14546	Q9FXD6	ARR11	TransFac	Basic domain	Helix-turn-helix	False
Q9C056	Q9C056		MatBase	Helix-turn-helix	Helix-turn-helix	True
T01396	Q01842	aop	TransFac	Helix-turn-helix	Helix-turn-helix	True
T21195	Q9UC07	ZNF69	TransFac	Zinc finger	Zinc finger	True
T16440	O49780		TransFac	Helix-turn-helix	Helix-turn-helix	True
T02557	Q9SPG1	myb42	TransFac	Helix-turn-helix	Helix-turn-helix	True
Q9WTL8	Q9WTL8	arntl	MatBase	Basic domain	Basic domain	True
T03838	O76845		TransFac	Helix-turn-helix	Helix-turn-helix	True
A5D7C5	A5D7C5	MEOX2	MatBase	Helix-turn-helix	Helix-turn-helix	True
T20059	Q9NQV6	PRDM10	TransFac	Zinc finger	Zinc finger	True
T02697	Q43574		TransFac	Zinc finger	Zinc finger	True
T03782			TransFac	Helix-turn-helix	Helix-turn-helix	True
T20550	Q0VDT2		TransFac	Zinc finger	NA	False
T11144	Q922I5	FOXI1	TransFac	Helix-turn-helix	Helix-turn-helix	True
T00072	P36627	byr3	TransFac	Zinc finger	Zinc finger	True
T20436	Q9UK10	ZNF225	TransFac	Zinc finger	Zinc finger	True
T11177	Q91ZK4	DMBX1	TransFac	Helix-turn-helix	Helix-turn-helix	True
T20412	O14628		TransFac	Zinc finger	Zinc finger	True
T00162	Q01981	AN6195.2	TransFac	Zinc finger	Helix-turn-helix	False
Q8JHA3	Q8JHA3	LOC428735	MatBase	Helix-turn-helix	Helix-turn-helix	True
T20464	O75346	ZNF253	TransFac	Zinc finger	Zinc finger	True
T03786			TransFac	Helix-turn-helix	Helix-turn-helix	True
T03388	Q60954	MEIS1	TransFac	Helix-turn-helix	Helix-turn-helix	True
T20761	Q6P9A3	ZNF549	TransFac	Zinc finger	Zinc finger	True
T00843	P17789	ttk	TransFac	Zinc finger	Helix-turn-helix	False
T03917	O48884		TransFac	Zinc finger	Zinc finger	True
T01976	P12981		TransFac	Basic domain	Basic domain	True
T02410	P97474	pitx2	TransFac	Helix-turn-helix	Helix-turn-helix	True
T20432	Q9UK13	ZNF221	TransFac	Zinc finger	Zinc finger	True
A6QLQ3	A6QLQ3	fosB	MatBase	Basic domain	Basic domain	True
T03424	P40956	GTS1	TransFac	Zinc finger	Zinc finger	True
T14231	Q99592	ZNF238	TransFac	Zinc finger	Helix-turn-helix	False
P81068	P81068	Irx1	MatBase	Helix-turn-helix	Helix-turn-helix	True
Q1A551	Q1A551	deltaef1	MatBase	Helix-turn-helix	Helix-turn-helix	True
T02305	Q99443	MAZ	TransFac	Zinc finger	Helix-turn-helix	False
T01367	P17671	Eip75B	TransFac	Zinc finger	Zinc finger	True
T14766	Q9ULX9	Maff	TransFac	Basic domain	Basic domain	True
T04144	O42250	vsx1	TransFac	Helix-turn-helix	Helix-turn-helix	True
T20630	Q6P9G9	ZNF449	TransFac	Zinc finger	Zinc finger	True
T11238	Q07424	cdx4	TransFac	Helix-turn-helix	Helix-turn-helix	True
T09226	Q9Z0S2	Lhx2	TransFac	Helix-turn-helix	Helix-turn-helix	True
T08104			TransFac	Basic domain	Basic domain	True
T14694	Q9QZW9	MNX1	TransFac	Helix-turn-helix	Helix-turn-helix	True
T02048	P29454	goosecoid	TransFac	Helix-turn-helix	Helix-turn-helix	True
T05857			TransFac	Helix-turn-helix	Helix-turn-helix	True
T03200	P34233	ash1	TransFac	Zinc finger	Zinc finger	True
Q1RMR7	Q1RMR7	DLX5	MatBase	Helix-turn-helix	Helix-turn-helix	True
T15080	Q9Z0Z7	Klf5	TransFac	Zinc finger	Helix-turn-helix	False
T21082	A8K8V0	ZNF785	TransFac	Zinc finger	Zinc finger	True
T03623	Q9PWL6	hoxa9a	TransFac	Helix-turn-helix	Helix-turn-helix	True
P57074	P57074	SOX8	MatBase	Other	Beta scaffold	False
D3ZW33	D3ZW33		MatBase	Basic domain	Basic domain	True
T21128	Q6ZNA1	ZNF836	TransFac	Zinc finger	Zinc finger	True
Q14994	Q14994	NR1I3	MatBase	Zinc finger	Zinc finger	True
T20359	Q03924	ZNF117	TransFac	Zinc finger	Zinc finger	True
T02865	O23893		TransFac	Helix-turn-helix	Helix-turn-helix	True
T14671	O43711	tlx3	TransFac	Helix-turn-helix	Helix-turn-helix	True
T01902			TransFac	Helix-turn-helix	Helix-turn-helix	True
T01567	P61244	MAX	TransFac	Basic domain	Basic domain	True
T03244	Q10666	pop-1	TransFac	Beta scaffold	Beta scaffold	True
T08583	P92973	CCA1	TransFac	Helix-turn-helix	Helix-turn-helix	True
T00731	P32338	RME1	TransFac	Zinc finger	Zinc finger	True
T01742	P09630	Hoxc6	TransFac	Helix-turn-helix	Helix-turn-helix	True
Q9SAD4	Q9SAD4	Esr1	MatBase	Other	Other	True
T10849	P38699	STB5	TransFac	Zinc finger	Zinc finger	True
T08157	Q675A0		TransFac	Other	Other	True
T20473	Q3ZCT1	ZNF260	TransFac	Zinc finger	Zinc finger	True
T20450	Q14590	ZNF235	TransFac	Zinc finger	Zinc finger	True
T05381	Q8VWG3	TT1	TransFac	Zinc finger	Helix-turn-helix	False
Q8JHU2	Q8JHU2	Nr1h4	MatBase	Zinc finger	Zinc finger	True
T02633			TransFac	Beta scaffold	Beta scaffold	True
T04159	O57475	SMAD6	TransFac	Beta scaffold	Beta scaffold	True
T03431	Q94131	pie-1	TransFac	Zinc finger	Zinc finger	True
T22044	P23409	MYF6	TransFac	Basic domain	Basic domain	True
P79766	P79766	NEUROD4	MatBase	Basic domain	Basic domain	True
T08677	Q9SB92	wus	TransFac	Helix-turn-helix	Helix-turn-helix	True
T20727	Q8BI66	Zfp526	TransFac	Zinc finger	Helix-turn-helix	False
T09342			TransFac	Basic domain	Basic domain	True
T08995	P17535	JUND	TransFac	Basic domain	Basic domain	True
T14568			TransFac	Zinc finger	Zinc finger	True
Q9YGT5	Q9YGT5	hoxa9b	MatBase	Helix-turn-helix	Helix-turn-helix	True
Q7T1R4	Q7T1R4	FOXA2	MatBase	Helix-turn-helix	Helix-turn-helix	True
T10320	P35584	FOXA3	TransFac	Helix-turn-helix	Helix-turn-helix	True
T20884	Q6ZNG0	ZNF620	TransFac	Zinc finger	Zinc finger	True
T03257	P70512	ONECUT1	TransFac	Helix-turn-helix	Helix-turn-helix	True
T19860	Q86V15	CASZ1	TransFac	Zinc finger	Helix-turn-helix	False
T11112	Q12950	FOXD4	TransFac	Helix-turn-helix	Helix-turn-helix	True
T00486	P01365		TransFac	Helix-turn-helix	NA	False
P31249	P31249	hoxd3	MatBase	Helix-turn-helix	Helix-turn-helix	True
T01624	P46581	cnd-1	TransFac	Basic domain	Basic domain	True
O42370	O42370	hoxd3a	MatBase	Helix-turn-helix	Helix-turn-helix	True
T08340	P08152	Egr2	TransFac	Zinc finger	Zinc finger	True
D4A7B5	D4A7B5		MatBase	Helix-turn-helix	Helix-turn-helix	True
Q7T3G8	Q7T3G8	six6a	MatBase	Helix-turn-helix	Helix-turn-helix	True
T03775	O42504		TransFac	Helix-turn-helix	Helix-turn-helix	True
T03219	O93370		TransFac	Helix-turn-helix	Helix-turn-helix	True
T21080	Q8BI69	Zfp784	TransFac	Zinc finger	Helix-turn-helix	False
T08341	P56693	SOX10	TransFac	Beta scaffold	Beta scaffold	True
Q92886	Q92886	NEUROG1	MatBase	Basic domain	Basic domain	True
T04476	Q9IA23		TransFac	Helix-turn-helix	Helix-turn-helix	True
T20267	Q9P243	Zfat	TransFac	Zinc finger	Zinc finger	True
T21486	Q92670	ZNF75C	TransFac	Zinc finger	Zinc finger	True
Q90Z72	Q90Z72	NFIL3	MatBase	Basic domain	Basic domain	True
T15778	Q9GKQ9	smad4	TransFac	Beta scaffold	Beta scaffold	True
T04387	P57101	HAND2	TransFac	Basic domain	Basic domain	True
O35750	O35750	shox2	MatBase	Helix-turn-helix	Helix-turn-helix	True
P11638	P11638	NCU06028	MatBase	Helix-turn-helix	Zinc finger	False
T11164	Q61660	FOXJ1	TransFac	Helix-turn-helix	Helix-turn-helix	True
T03675	P50104	STB4	TransFac	Zinc finger	Zinc finger	True
Q8C3V4	Q8C3V4	STAT1	MatBase	Beta scaffold	Beta scaffold	True
T09923	Q92766	Rreb1	TransFac	Zinc finger	Helix-turn-helix	False
T11386	Q99687	Meis3	TransFac	Helix-turn-helix	Helix-turn-helix	True
T21329	A0JPN1	hlx	TransFac	Helix-turn-helix	Helix-turn-helix	True
T19808	Q9NZR4	vsx1	TransFac	Helix-turn-helix	Helix-turn-helix	True
Q66HB2	Q66HB2	STAT4	MatBase	Beta scaffold	Beta scaffold	True
T05091	Q98925	irf2	TransFac	Helix-turn-helix	Helix-turn-helix	True
T20455	Q9UL36	znf236	TransFac	Zinc finger	Helix-turn-helix	False
T14744	A2AWL7	MGA	TransFac	Basic domain	Basic domain	True
P17482	P17482	HOXB9	MatBase	Helix-turn-helix	Helix-turn-helix	True
T04935	Q14938	nfix	TransFac	Beta scaffold	Beta scaffold	True
T10385	Q9Y5J3	HEY1	TransFac	Basic domain	Basic domain	True
Q9PVD8	Q9PVD8	irx3a	MatBase	Helix-turn-helix	Helix-turn-helix	True
Q9GKL1	Q9GKL1	NR5A2	MatBase	Zinc finger	Zinc finger	True
T03508	O42356		TransFac	Helix-turn-helix	Helix-turn-helix	True
P50207	P50207	HOXC13	MatBase	Helix-turn-helix	Helix-turn-helix	True
T01819	Q26046		TransFac	Helix-turn-helix	Helix-turn-helix	True
T03855	Q9UA46		TransFac	Helix-turn-helix	Helix-turn-helix	True
T14664			TransFac	Basic domain	Basic domain	True
T04857	Q9DFH3	NR1I3	TransFac	Zinc finger	Zinc finger	True
Q3USF7	Q3USF7	EN1	MatBase	Helix-turn-helix	Helix-turn-helix	True
T20217	Q9HC78	ZBTB20	TransFac	Zinc finger	Helix-turn-helix	False
T04293	O60663	lmx1b	TransFac	Helix-turn-helix	Helix-turn-helix	True
T08944			TransFac	Basic domain	Basic domain	True
T20272	P23607	Zfa	TransFac	Zinc finger	Zinc finger	True
T10853	Q02100	SKO1	TransFac	Basic domain	Basic domain	True
T08484	P08047	sp1	TransFac	Zinc finger	Helix-turn-helix	False
T03826			TransFac	Helix-turn-helix	Helix-turn-helix	True
T15076	Q13886	KLF9	TransFac	Zinc finger	Helix-turn-helix	False
T03082	Q38734		TransFac	Beta scaffold	Beta scaffold	True
Q15583	Q15583	Tgif1	MatBase	Helix-turn-helix	Helix-turn-helix	True
T03684	P47977	TIS11	TransFac	Zinc finger	Zinc finger	True
A4GTP4	A4GTP4	elk1	MatBase	Helix-turn-helix	Helix-turn-helix	True
T11183	Q61602	Gli3	TransFac	Zinc finger	NA	False
T03293	P21657	DAL81	TransFac	Zinc finger	Zinc finger	True
T01041	P41154		TransFac	Helix-turn-helix	Helix-turn-helix	True
Q8UVG3	Q8UVG3		MatBase	Beta scaffold	Beta scaffold	True
T03264	Q61321	Six4	TransFac	Helix-turn-helix	Helix-turn-helix	True
T02953	Q9W7C0	Lef1	TransFac	Beta scaffold	Beta scaffold	True
O57601	O57601	HMX3	MatBase	Helix-turn-helix	Helix-turn-helix	True
T03835	O76847		TransFac	Helix-turn-helix	Helix-turn-helix	True
O42276	O42276	pou2f1a	MatBase	Helix-turn-helix	Helix-turn-helix	True
T20496	Q9HBT7	ZNF287	TransFac	Zinc finger	Zinc finger	True
T10219	P17480	UBTF	TransFac	Beta scaffold	Beta scaffold	True
Q06AD1	Q06AD1		MatBase	Helix-turn-helix	Helix-turn-helix	True
T09384	P23611	IRF8	TransFac	Helix-turn-helix	Helix-turn-helix	True
O93598	O93598	stat1a	MatBase	Beta scaffold	Beta scaffold	True
Q811V0	Q811V0	Gsc	MatBase	Helix-turn-helix	Helix-turn-helix	True
T10208	Q61169	GATA6	TransFac	Zinc finger	Zinc finger	True
T01808	P41137	ID2	TransFac	Basic domain	Basic domain	True
T03832	Q9U790		TransFac	Helix-turn-helix	Helix-turn-helix	True
T09532	Q9Y2D1	ATF5	TransFac	Basic domain	Basic domain	True
P48432	P48432	SOX2	MatBase	Beta scaffold	Beta scaffold	True
Q6P1H7	Q6P1H7	FOXM1	MatBase	Helix-turn-helix	Helix-turn-helix	True
T04703	Q9AVC9		TransFac	Basic domain	Basic domain	True
T21422	Q62764	csdA	TransFac	Beta scaffold	Beta scaffold	True
T20601	Q86V71	ZNF429	TransFac	Zinc finger	Zinc finger	True
T01856	Q08943	ssrp1	TransFac	Beta scaffold	Beta scaffold	True
T14591	P81133	SIM1	TransFac	Basic domain	Basic domain	True
T09218	P13297	Msx1	TransFac	Helix-turn-helix	Helix-turn-helix	True
T03934	Q9W6D8	LOC395710	TransFac	Helix-turn-helix	Helix-turn-helix	True
T09386			TransFac	Zinc finger	NA	False
T00337	P04150	NR3C1	TransFac	Zinc finger	Zinc finger	True
Q0V895	Q0V895	homez	MatBase	Helix-turn-helix	Helix-turn-helix	True
T03281	41817		TransFac	Helix-turn-helix	Helix-turn-helix	True
T04979	P17097	ZNF7	TransFac	Zinc finger	Zinc finger	True
D3Z957	D3Z957		MatBase	Helix-turn-helix	Helix-turn-helix	True
T08320	Q5EBL2	ZNF628	TransFac	Zinc finger	Helix-turn-helix	False
T09558	Q61985	NFE2L1	TransFac	Basic domain	Basic domain	True
T01517	P10627	Twi	TransFac	Basic domain	Basic domain	True
A7MBZ7	A7MBZ7	zgc:171784	MatBase	Helix-turn-helix	Helix-turn-helix	True
Q98TX4	Q98TX4	nkx2.1b	MatBase	Helix-turn-helix	Helix-turn-helix	True
P42776	P42776	GBF3	MatBase	Basic domain	Basic domain	True
Q62247	Q62247	Sox16	MatBase	Other	Beta scaffold	False
P48379	P48379	rfx2	MatBase	Helix-turn-helix	Helix-turn-helix	True
T21390	Q147U1	ZNF846	TransFac	Zinc finger	Zinc finger	True
P56915	P56915	Gsc	MatBase	Helix-turn-helix	Helix-turn-helix	True
T02110	P47236		TransFac	Helix-turn-helix	Helix-turn-helix	True
T00043	P07249	ARG80	TransFac	Beta scaffold	Beta scaffold	True
T09212	P54843	maf	TransFac	Basic domain	Basic domain	True
Q6DHP9	Q6DHP9	zgc:92183	MatBase	Zinc finger	Zinc finger	True
Q8CJH7	Q8CJH7	proP1	MatBase	Helix-turn-helix	Helix-turn-helix	True
A6XMH6	A6XMH6	PPARG	MatBase	Zinc finger	Zinc finger	True
Q8JID3	Q8JID3	nr2c1	MatBase	Zinc finger	Zinc finger	True
Q9I9E8	Q9I9E8	gabpa	MatBase	Helix-turn-helix	Helix-turn-helix	True
T01760	P23813	HOXD11	TransFac	Helix-turn-helix	Helix-turn-helix	True
Q91981	Q91981	Otx2	MatBase	Helix-turn-helix	Helix-turn-helix	True
T02569	Q9ZTD7		TransFac	Helix-turn-helix	Helix-turn-helix	True
T03877	Q9U9Y9		TransFac	Helix-turn-helix	Helix-turn-helix	True
T05237	Q9FYZ8		TransFac	Beta scaffold	Beta scaffold	True
T00625	Q13800	ZEB1	TransFac	Helix-turn-helix	Helix-turn-helix	True
O42366	O42366	hoxb1a	MatBase	Helix-turn-helix	Helix-turn-helix	True
T05543	Q9AVE4		TransFac	Other	Other	True
Q99697	Q99697	pitx2	MatBase	Helix-turn-helix	Helix-turn-helix	True
T04225	O96660	SMOX	TransFac	Beta scaffold	Beta scaffold	True
T04750	Q92570	nr4a3	TransFac	Zinc finger	Zinc finger	True
T04767	Q9LEI1		TransFac	Beta scaffold	Beta scaffold	True
T01888	Q07916	POU6F1	TransFac	Helix-turn-helix	Helix-turn-helix	True
Q90YH7	Q90YH7	MEOX2	MatBase	Helix-turn-helix	Helix-turn-helix	True
Q502F0	Q502F0	CREB3L3	MatBase	Basic domain	Basic domain	True
T10985	Q01664	TFAP4	TransFac	Basic domain	Basic domain	True
T14416	Q42453	ZAT7	TransFac	Zinc finger	Helix-turn-helix	False
T08105	Q9PTU1	dbx1a	TransFac	Helix-turn-helix	Helix-turn-helix	True
T08573	O09100	GATA2	TransFac	Zinc finger	Zinc finger	True
A0JN51	A0JN51	ELF1	MatBase	Helix-turn-helix	Helix-turn-helix	True
T02885	Q43524		TransFac	Helix-turn-helix	Helix-turn-helix	True
T03087	O64935		TransFac	Beta scaffold	Beta scaffold	True
D3ZNT6	D3ZNT6		MatBase	Basic domain	Basic domain	True
Q9TSZ2	Q9TSZ2	HEY1	MatBase	Basic domain	Basic domain	True
T20085	Q9NQV8	prdm8	TransFac	Zinc finger	Helix-turn-helix	False
T20519	Q96LW9	ZNF323	TransFac	Zinc finger	Zinc finger	True
T21337	A8MTJ6	FOXI3	TransFac	Helix-turn-helix	Helix-turn-helix	True
T19881	Q924A2	Cic	TransFac	Beta scaffold	Beta scaffold	True
T11295			TransFac	Basic domain	Basic domain	True
T01845			TransFac	Beta scaffold	Beta scaffold	True
T10883	O75461	e2f6	TransFac	Helix-turn-helix	Helix-turn-helix	True
P23204	P23204	PPARA	MatBase	Zinc finger	Zinc finger	True
T14355	Q05925	EN1	TransFac	Helix-turn-helix	Helix-turn-helix	True
Q0VC26	Q0VC26	SOX18	MatBase	Other	Beta scaffold	False
T03060	Q39685		TransFac	Beta scaffold	Beta scaffold	True
T15133	Q63245	FOXD3	TransFac	Helix-turn-helix	Helix-turn-helix	True
T00788	P03070	SV40gp6	TransFac	Zinc finger	NA	False
T03851	Q9NHB6	Abd-b	TransFac	Helix-turn-helix	Helix-turn-helix	True
T03788			TransFac	Helix-turn-helix	Helix-turn-helix	True
T02814	P21228	AN8978.2	TransFac	Zinc finger	Zinc finger	True
T11110	Q12947	FOXF2	TransFac	Helix-turn-helix	Helix-turn-helix	True
T14071	O65769		TransFac	Basic domain	Helix-turn-helix	False
Q9YIB9	Q9YIB9	HIF1A	MatBase	Basic domain	Basic domain	True
T08549	Q9QXK0	STAT4	TransFac	Beta scaffold	Beta scaffold	True
A6QQY6	A6QQY6		MatBase	Helix-turn-helix	Helix-turn-helix	True
T00675	P21677	tcfe2a	TransFac	Basic domain	Basic domain	True
A3RK75	A3RK75	FOXO1B	MatBase	Helix-turn-helix	Helix-turn-helix	True
T19722	Q9DAC9	Pou5f2	TransFac	Helix-turn-helix	Helix-turn-helix	True
T20859	Q6ZNG1	ZNF600	TransFac	Zinc finger	Zinc finger	True
T16517	Q41833	lip15	TransFac	Basic domain	Basic domain	True
T21345	B4DXR9		TransFac	Zinc finger	Zinc finger	True
T02160	P29054		TransFac	Beta scaffold	NA	False
A2ASN2	A2ASN2	HOXD8	MatBase	Helix-turn-helix	Helix-turn-helix	True
Q39163	Q39163	OBF5	MatBase	Basic domain	Basic domain	True
T04685	P49844		TransFac	Zinc finger	Zinc finger	True
T20137	Q6P3D7	Spic	TransFac	Helix-turn-helix	Helix-turn-helix	True
T21107	Q2TB10		TransFac	Zinc finger	NA	False
T08280	Q6XBT4	usf1	TransFac	Basic domain	Basic domain	True
T20529	Q9H4Z2	ZNF335	TransFac	Zinc finger	Helix-turn-helix	False
T03007	Q03290	TFB3	TransFac	Zinc finger	Zinc finger	True
T14716	Q8WVJ9	TWIST2	TransFac	Basic domain	Basic domain	True
T02766	O95718		TransFac	Zinc finger	Zinc finger	True
T09550	Q02930	CREB5	TransFac	Basic domain	Basic domain	True
T08498	P22736	NR4A1	TransFac	Zinc finger	Zinc finger	True
T02202			TransFac	Basic domain	Basic domain	True
T20379	Q12901	ZNF155	TransFac	Zinc finger	Zinc finger	True
T02044			TransFac	Helix-turn-helix	Helix-turn-helix	True
T01901	P31369		TransFac	Helix-turn-helix	Helix-turn-helix	True
T20936	Q8IZM8	ZNF654	TransFac	Zinc finger	Zinc finger	True
T17200	P92948	ATCDC5	TransFac	Helix-turn-helix	Helix-turn-helix	True
C5XXX1	C5XXX1		MatBase	Basic domain	Basic domain	True
A9C4A5	A9C4A5	ppardb	MatBase	Zinc finger	Zinc finger	True
Q90837	Q90837	ERG	MatBase	Helix-turn-helix	Helix-turn-helix	True
T17836	P47239	PAX7	TransFac	Helix-turn-helix	Helix-turn-helix	True
Q6P0S4	Q6P0S4	FOS	MatBase	Basic domain	Basic domain	True
T16714	P51129		TransFac	Zinc finger	Zinc finger	True
O75469	O75469	nr1i2	MatBase	Zinc finger	Zinc finger	True
Q8BGD7	Q8BGD7	npas4	MatBase	Basic domain	Basic domain	True
T04227			TransFac	Beta scaffold	Beta scaffold	True
T08500	Q9Y6Q9	NCOA3	TransFac	Basic domain	Basic domain	True
Q6IRI7	Q6IRI7	mafk	MatBase	Basic domain	Basic domain	True
T04931	O15350	TP73	TransFac	Beta scaffold	Beta scaffold	True
T15030	P97503	nkx3-2	TransFac	Helix-turn-helix	Helix-turn-helix	True
T03037	Q96359		TransFac	Beta scaffold	Beta scaffold	True
T09365	O43541	SMAD6	TransFac	Beta scaffold	Beta scaffold	True
B9EHF7	B9EHF7	GATA4	MatBase	Zinc finger	Zinc finger	True
Q1XHK0	Q1XHK0	NR3C1	MatBase	Zinc finger	Zinc finger	True
T11226	Q9UMQ3	BARX2	TransFac	Helix-turn-helix	Helix-turn-helix	True
T09901	Q09478	die-1	TransFac	Zinc finger	NA	False
T04291	Q9PU52	irx2	TransFac	Helix-turn-helix	Helix-turn-helix	True
T09142	P10244	MYBL2	TransFac	Helix-turn-helix	Helix-turn-helix	True
T06143	O15350	TP73	TransFac	Beta scaffold	Beta scaffold	True
T06193	P50241		TransFac	Zinc finger	Zinc finger	True
T11209	P17028		TransFac	Zinc finger	Zinc finger	True
T20708	Q92618	Znf516	TransFac	Zinc finger	Helix-turn-helix	False
T15386	P29381	SHP1	TransFac	Beta scaffold	Beta scaffold	True
T19912	Q8CE22	Dmtf1	TransFac	Helix-turn-helix	Helix-turn-helix	True
T21182	P51814	znf41	TransFac	Zinc finger	Zinc finger	True
T14949	P70354	Msx3	TransFac	Helix-turn-helix	Helix-turn-helix	True
T17324	P68271		TransFac	Basic domain	Basic domain	True
T02623	Q9ZTE7		TransFac	Helix-turn-helix	Helix-turn-helix	True
T11224	P70660	NEUROG1	TransFac	Basic domain	Basic domain	True
C5XUU5	C5XUU5		MatBase	Other	Other	True
Q2QLM6	Q2QLM6	Os12g0636200	MatBase	Helix-turn-helix	Helix-turn-helix	True
T16585	P09634	HOXA9	TransFac	Helix-turn-helix	Helix-turn-helix	True
T08667	Q86UQ0	ZNF589	TransFac	Zinc finger	Zinc finger	True
Q3ZC90	Q3ZC90	NKX2-3	MatBase	Helix-turn-helix	Helix-turn-helix	True
A6H6N6	A6H6N6		MatBase	Helix-turn-helix	Helix-turn-helix	True
T19955	Q5VV16	FOXD4L5	TransFac	Helix-turn-helix	Helix-turn-helix	True
T20487	Q8CE64	Zfp276	TransFac	Zinc finger	Helix-turn-helix	False
T01525	P38532	hsf1	TransFac	Helix-turn-helix	Helix-turn-helix	True
T05792	Q94EX6		TransFac	Basic domain	Basic domain	True
T03693	Q9U613		TransFac	Beta scaffold	Beta scaffold	True
T20239	Q5SVQ8	Zbtb41	TransFac	Zinc finger	Helix-turn-helix	False
T20569	Q96N95	ZNF396	TransFac	Zinc finger	Zinc finger	True
T04540	Q9GP86	ipf1	TransFac	Helix-turn-helix	Helix-turn-helix	True
T03683	P38141	THI2	TransFac	Zinc finger	Zinc finger	True
T01987	P36395		TransFac	Beta scaffold	Beta scaffold	True
T03874	Q9U9Z3		TransFac	Helix-turn-helix	Helix-turn-helix	True
Q1MW16	Q1MW16	pitX1	MatBase	Helix-turn-helix	Helix-turn-helix	True
T08587	P05627	Jun	TransFac	Basic domain	Basic domain	True
T01820	P09082	gsb	TransFac	Helix-turn-helix	Helix-turn-helix	True
T01388			TransFac	Basic domain	Basic domain	True
T05437	P78545	elf3	TransFac	Helix-turn-helix	Helix-turn-helix	True
T03077	Q40767		TransFac	Beta scaffold	Beta scaffold	True
T09370	P20615	HOXB9	TransFac	Helix-turn-helix	Helix-turn-helix	True
Q63990	Q63990	HOXC10	MatBase	Helix-turn-helix	Helix-turn-helix	True
Q6QMY5	Q6QMY5	esrra	MatBase	Zinc finger	Zinc finger	True
T00917	P09089	zen	TransFac	Helix-turn-helix	Helix-turn-helix	True
T06307	P41685	tp53	TransFac	Beta scaffold	Beta scaffold	True
T15122	Q61539	esrrb	TransFac	Zinc finger	Zinc finger	True
T16694	Q9HCS4	tcf7l1	TransFac	Beta scaffold	Beta scaffold	True
A4IFD2	A4IFD2	FOXP1	MatBase	Helix-turn-helix	Helix-turn-helix	True
P17433	P17433	Sfpi1	MatBase	Helix-turn-helix	Helix-turn-helix	True
T02609	Q9LDR8	ATMYB102	TransFac	Helix-turn-helix	Helix-turn-helix	True
T05645	O74205		TransFac	Basic domain	Basic domain	True
T01539	Q92020		TransFac	Basic domain	Basic domain	True
T09221	O35602	RAX	TransFac	Helix-turn-helix	Helix-turn-helix	True
T17871	Q9H6I2	Sox17	TransFac	Beta scaffold	Beta scaffold	True
T20537	Q14585	ZNF345	TransFac	Zinc finger	Zinc finger	True
T15637	P18625	Fosl2	TransFac	Basic domain	Basic domain	True
T03641	Q9PWM3	hoxc4a	TransFac	Helix-turn-helix	Helix-turn-helix	True
T00669	P51521	ovo	TransFac	Zinc finger	Zinc finger	True
T02627	O65720		TransFac	Helix-turn-helix	Helix-turn-helix	True
T14385	Q00466		TransFac	Basic domain	Helix-turn-helix	False
D3ZF01	D3ZF01		MatBase	Helix-turn-helix	Helix-turn-helix	True
T02047	Q02591	Gsc	TransFac	Helix-turn-helix	Helix-turn-helix	True
T02533	P17429	AN8667.2	TransFac	Zinc finger	Zinc finger	True
T19951	Q3UM89		TransFac	Helix-turn-helix	Helix-turn-helix	True
T20417	Q13398	ZNF211	TransFac	Zinc finger	Zinc finger	True
T20771	Q86TJ5	ZNF554	TransFac	Zinc finger	Zinc finger	True
T02989			TransFac	Helix-turn-helix	Helix-turn-helix	True
T03751	O46127		TransFac	Helix-turn-helix	Helix-turn-helix	True
Q8NFW5	Q8NFW5	DMBX1	MatBase	Helix-turn-helix	Helix-turn-helix	True
T04018	Q9YI95		TransFac	Zinc finger	Zinc finger	True
T14763	Q9HBE1	PATZ1	TransFac	Zinc finger	Zinc finger	True
T03958	O22091		TransFac	Zinc finger	NA	False
Q98872	Q98872	nkx2.5	MatBase	Helix-turn-helix	Helix-turn-helix	True
T03322	P26370	UGA3	TransFac	Zinc finger	Zinc finger	True
T21130	Q96EG3	ZNF837	TransFac	Zinc finger	NA	False
T08420	P27577		TransFac	Helix-turn-helix	Helix-turn-helix	True
T21202	Q15937	ZNF79	TransFac	Zinc finger	Zinc finger	True
T03510	O42358	rx3	TransFac	Helix-turn-helix	Helix-turn-helix	True
T08135			TransFac	Other	Other	True
T20632	Q8N9F8	ZNF454	TransFac	Zinc finger	Zinc finger	True
T20133	Q8N5J4		TransFac	Helix-turn-helix	Helix-turn-helix	True
T11258	O09103	Gcm1	TransFac	Other	Other	True
T03869	Q9U9T2		TransFac	Helix-turn-helix	Helix-turn-helix	True
Q5EAD3	Q5EAD3	nfe2	MatBase	Basic domain	Basic domain	True
T08402			TransFac	Basic domain	Basic domain	True
T08505	P10589	NR2F1	TransFac	Zinc finger	Zinc finger	True
T19743	Q8BYH0	Prrxl1	TransFac	Helix-turn-helix	Helix-turn-helix	True
T10331	Q16656		TransFac	Basic domain	Basic domain	True
T03511	Q9W2Q1	Rx	TransFac	Helix-turn-helix	Helix-turn-helix	True
T15819	P78426	nkx6-1	TransFac	Helix-turn-helix	Helix-turn-helix	True
T11133	Q13461	Foxe3	TransFac	Helix-turn-helix	Helix-turn-helix	True
T20322	A6NM28	ZFP92	TransFac	Zinc finger	Zinc finger	True
T09988	O09139		TransFac	Helix-turn-helix	Helix-turn-helix	True
T20981	O95780	ZNF682	TransFac	Zinc finger	Zinc finger	True
T20651	Q5JVG2	ZNF484	TransFac	Zinc finger	Zinc finger	True
T00350	P13434	HAP3	TransFac	Beta scaffold	Beta scaffold	True
D3ZD60	D3ZD60		MatBase	Helix-turn-helix	Helix-turn-helix	True
T20338	Q96PE6	Zim3	TransFac	Zinc finger	Zinc finger	True
T04699	Q9AR01		TransFac	Basic domain	Basic domain	True
T08979	P15330		TransFac	Beta scaffold	Beta scaffold	True
T01413	P41971	ELK3	TransFac	Helix-turn-helix	Helix-turn-helix	True
Q7SZN8	Q7SZN8	shox2	MatBase	Helix-turn-helix	Helix-turn-helix	True
T13791	P48731	ATH1	TransFac	Helix-turn-helix	Helix-turn-helix	True
T02506	Q63943	MEF2D	TransFac	Beta scaffold	Beta scaffold	True
D0VYS4	D0VYS4		MatBase	Helix-turn-helix	Helix-turn-helix	True
T04334	Q90788		TransFac	Helix-turn-helix	Helix-turn-helix	True
T03857	Q9UA55		TransFac	Helix-turn-helix	Helix-turn-helix	True
T20150	Q96NM4	TOX2	TransFac	Beta scaffold	Beta scaffold	True
T02036	P16951	LOC100047997	TransFac	Basic domain	Basic domain	True
Q13562	Q13562	NEUROD1	MatBase	Basic domain	Basic domain	True
A0P8Z4	A0P8Z4	Nr6a1	MatBase	Zinc finger	Zinc finger	True
T11253	O08771	FOXE1	TransFac	Helix-turn-helix	Helix-turn-helix	True
T20749	Q6NX49		TransFac	Zinc finger	Zinc finger	True
T20559	B2RXC5	Zfp382	TransFac	Zinc finger	Zinc finger	True
T11135	O60548	Foxd2	TransFac	Helix-turn-helix	Helix-turn-helix	True
Q28037	Q28037	VDR	MatBase	Zinc finger	Zinc finger	True
T16439			TransFac	Helix-turn-helix	Helix-turn-helix	True
Q08050	Q08050	FOXM1	MatBase	Helix-turn-helix	Helix-turn-helix	True
T19848	Q96SQ7	ATOH8	TransFac	Basic domain	Basic domain	True
T15824	O35690	Phox2b	TransFac	Helix-turn-helix	Helix-turn-helix	True
T20698	Q8N8E2	ZNF513	TransFac	Zinc finger	Helix-turn-helix	False
T03356	P41779	ceh-20	TransFac	Helix-turn-helix	Helix-turn-helix	True
T20824	Q9H609	ZNF576	TransFac	Zinc finger	Helix-turn-helix	False
T09325	P23906	irf2	TransFac	Helix-turn-helix	Helix-turn-helix	True
T01809	Q02535	Id3	TransFac	Basic domain	Basic domain	True
T00662	P09086	Pou2f2	TransFac	Helix-turn-helix	Helix-turn-helix	True
T03437	Q9YHY8	MNR2	TransFac	Helix-turn-helix	Helix-turn-helix	True
T21017	Q9Y462	ZNF711	TransFac	Zinc finger	Zinc finger	True
T01056	P32031	slp2	TransFac	Helix-turn-helix	Helix-turn-helix	True
T04059	P46606		TransFac	Helix-turn-helix	Helix-turn-helix	True
T05536	Q9ST55		TransFac	Helix-turn-helix	Helix-turn-helix	True
T06262	Q23294	nhr-11	TransFac	Zinc finger	Zinc finger	True
T03696	P50901		TransFac	Helix-turn-helix	Helix-turn-helix	True
T02068	P17947	SPI1	TransFac	Helix-turn-helix	Helix-turn-helix	True
T08918			TransFac	Other	Other	True
T05486	Q63388	Pou2f2	TransFac	Helix-turn-helix	Helix-turn-helix	True
T03364	Q93352	ceh-36	TransFac	Helix-turn-helix	Helix-turn-helix	True
B7Z056	B7Z056	HGTX	MatBase	Helix-turn-helix	Helix-turn-helix	True
T02657	O65008	ids1	TransFac	Other	Other	True
T06044			TransFac	Zinc finger	Zinc finger	True
Q4LDQ3	Q4LDQ3	Irx5	MatBase	Helix-turn-helix	Helix-turn-helix	True
P35548	P35548	MSX2	MatBase	Helix-turn-helix	Helix-turn-helix	True
Q3ZBG4	Q3ZBG4	hes1	MatBase	Basic domain	Basic domain	True
T09207	Q92754	TFAP2C	TransFac	Basic domain	Basic domain	True
T02677	O82036		TransFac	Basic domain	Basic domain	True
T21472	Q8N782	ZNF525	TransFac	Zinc finger	Helix-turn-helix	False
T20197	Q571J5	Zfp354c	TransFac	Zinc finger	Zinc finger	True
T14503	O08900	IKZF3	TransFac	Zinc finger	Helix-turn-helix	False
T08451	P12813	NR4A1	TransFac	Zinc finger	Zinc finger	True
Q6GL68	Q6GL68	tcf7l1	MatBase	Other	Beta scaffold	False
T00177	P08652	NFIC	TransFac	Beta scaffold	Beta scaffold	True
A9XAM2	A9XAM2		MatBase	Zinc finger	Zinc finger	True
T02294	Q91904	foxi4.2	TransFac	Helix-turn-helix	Helix-turn-helix	True
Q8W0W4	Q8W0W4	Os03g0657000	MatBase	Beta scaffold	Beta scaffold	True
T09273	Q64131		TransFac	Beta scaffold	Beta scaffold	True
Q6Z312	Q6Z312		MatBase	Basic domain	Basic domain	True
T16747	O88406		TransFac	Beta scaffold	Beta scaffold	True
T18643	Q9ET58	klf2	TransFac	Zinc finger	Helix-turn-helix	False
T04808	Q9Y466	nr2e1	TransFac	Zinc finger	Zinc finger	True
T14709	O15409	FOXP2	TransFac	Helix-turn-helix	Helix-turn-helix	True
T10938			TransFac	Basic domain	Zinc finger	False
T03862	Q9U9U1		TransFac	Helix-turn-helix	Helix-turn-helix	True
O60548	O60548	Foxd2	MatBase	Helix-turn-helix	Helix-turn-helix	True
A2VDU4	A2VDU4	nr1i2	MatBase	Zinc finger	Zinc finger	True
T03548	P12523		TransFac	Basic domain	Basic domain	True
T20465	O75437	ZNF254	TransFac	Zinc finger	Zinc finger	True
T15070	Q10CQ1	Os03g0752800	TransFac	Beta scaffold	Beta scaffold	True
Q5TZG3	Q5TZG3	si:dkey-260n20.1	MatBase	Zinc finger	Zinc finger	True
Q71G54	Q71G54		MatBase	Other	Beta scaffold	False
T20222	Q80X44	Zbtb24	TransFac	Zinc finger	Basic domain	False
Q5ZKX5	Q5ZKX5	fli1	MatBase	Helix-turn-helix	Helix-turn-helix	True
T09479	Q63158	SP4	TransFac	Zinc finger	Helix-turn-helix	False
T21007	Q9NV72	ZNF701	TransFac	Zinc finger	Zinc finger	True
T15598	Q9Z1J1	tcf7l1	TransFac	Beta scaffold	Beta scaffold	True
T01278	P02830	HOXA7	TransFac	Helix-turn-helix	Helix-turn-helix	True
T03561	P21711	mix1-a	TransFac	Helix-turn-helix	Helix-turn-helix	True
T11453	Q99142		TransFac	Basic domain	Basic domain	True
T20047	B1AY10	NFX1	TransFac	Zinc finger	Zinc finger	True
T03468	Q02992		TransFac	Helix-turn-helix	Helix-turn-helix	True
Q8AVY5	Q8AVY5	CREB1	MatBase	Basic domain	Basic domain	True
P19419	P19419	elk1	MatBase	Helix-turn-helix	Helix-turn-helix	True
T17695	Q9UIH9	klf15	TransFac	Zinc finger	NA	False
T03601	P38128	SMP1	TransFac	Beta scaffold	Beta scaffold	True
T01353	P37233	Ppard	TransFac	Zinc finger	Zinc finger	True
T00334	Q98SJ1	NR3C1	TransFac	Zinc finger	Zinc finger	True
T11188	P97368	Meis3	TransFac	Helix-turn-helix	Helix-turn-helix	True
T04185	O35652	LHX8	TransFac	Helix-turn-helix	Helix-turn-helix	True
P31269	P31269	HOXA9	MatBase	Helix-turn-helix	Helix-turn-helix	True
T00140	P01106	MYC	TransFac	Basic domain	Basic domain	True
T20100	Q62255	sall3	TransFac	Zinc finger	Helix-turn-helix	False
D3ZS29	D3ZS29		MatBase	Helix-turn-helix	Helix-turn-helix	True
T21219	P35789	ZNF93	TransFac	Zinc finger	Zinc finger	True
T04223	O60902	shox2	TransFac	Helix-turn-helix	Helix-turn-helix	True
A2RSX2	A2RSX2	MNX1	MatBase	Helix-turn-helix	Helix-turn-helix	True
T03405	P97367	Meis2	TransFac	Helix-turn-helix	Helix-turn-helix	True
T08947	Q62227	NR0B2	TransFac	Zinc finger	Zinc finger	True
T21259	Q6KAQ7	Gm8261	TransFac	Helix-turn-helix	Helix-turn-helix	True
T15745	P23570	Irf1	TransFac	Helix-turn-helix	Helix-turn-helix	True
T20188	O75467	ZNF324	TransFac	Zinc finger	Zinc finger	True
T10411	P97305	Nfatc3	TransFac	Beta scaffold	Beta scaffold	True
T21069	Q9ULD5	ZNF777	TransFac	Zinc finger	Zinc finger	True
T15523	Q9YHB6	nkx2-1	TransFac	Helix-turn-helix	Helix-turn-helix	True
T21072	Q96MU6	ZNF778	TransFac	Zinc finger	Zinc finger	True
T03504	O42567		TransFac	Helix-turn-helix	Helix-turn-helix	True
T03067	O23779		TransFac	Beta scaffold	Beta scaffold	True
T06323	Q8VWZ2		TransFac	Beta scaffold	Beta scaffold	True
T02584	O49795		TransFac	Helix-turn-helix	Helix-turn-helix	True
T10881	Q6ZDF3	Os08g0472000	TransFac	Basic domain	Basic domain	True
T08477	P27870	VAV1	TransFac	Basic domain	Beta scaffold	False
T02863	Q38739		TransFac	Helix-turn-helix	Helix-turn-helix	True
T11392	O88609	lmx1b	TransFac	Helix-turn-helix	Helix-turn-helix	True
T08318	Q60775	ELF1	TransFac	Helix-turn-helix	Helix-turn-helix	True
T15081	Q9Y2Y9	KLF13	TransFac	Zinc finger	Helix-turn-helix	False
Q1JQ13	Q1JQ13	zgc:136377	MatBase	Helix-turn-helix	Helix-turn-helix	True
Q4PJJ8	Q4PJJ8	HNF1A	MatBase	Helix-turn-helix	Helix-turn-helix	True
T15780	Q9I9P4	smad4	TransFac	Beta scaffold	Beta scaffold	True
T03591	P34909	MOT2	TransFac	Zinc finger	Zinc finger	True
T03234			TransFac	Zinc finger	Zinc finger	True
T21361	P17039		TransFac	Zinc finger	Zinc finger	True
Q6P115	Q6P115	nr2f6b	MatBase	Zinc finger	Zinc finger	True
T10439	P35711	SOX5	TransFac	Beta scaffold	Beta scaffold	True
T01257	P33748	MSN2	TransFac	Zinc finger	Helix-turn-helix	False
T17694	O75840	KLF7	TransFac	Zinc finger	NA	False
T01934	Q04865	relA	TransFac	Beta scaffold	Beta scaffold	True
T00715	P11938	rap1	TransFac	Helix-turn-helix	Helix-turn-helix	True
Q07917	Q07917	NR4A2	MatBase	Zinc finger	Zinc finger	True
Q9PTN2	Q9PTN2	vdra	MatBase	Zinc finger	Zinc finger	True
T19762	Q68G74	LHX8	TransFac	Helix-turn-helix	Helix-turn-helix	True
T21022	Q96N38	ZNF714	TransFac	Zinc finger	Zinc finger	True
T05554	Q9LEB6		TransFac	Basic domain	Basic domain	True
T04052	P46608	sbh1	TransFac	Helix-turn-helix	Helix-turn-helix	True
T20201	Q6AHZ1	ZNF518A	TransFac	Zinc finger	NA	False
Q8VIJ4	Q8VIJ4	nr2c1	MatBase	Zinc finger	Zinc finger	True
T03159	O65138		TransFac	Beta scaffold	Beta scaffold	True
T01098	P25032		TransFac	Basic domain	Basic domain	True
T14718	P70436	Dlx4	TransFac	Helix-turn-helix	Helix-turn-helix	True
Q9NZC4	Q9NZC4	Ehf	MatBase	Helix-turn-helix	Helix-turn-helix	True
D3ZRI4	D3ZRI4		MatBase	Helix-turn-helix	Helix-turn-helix	True
Q96AV8	Q96AV8		MatBase	Helix-turn-helix	Helix-turn-helix	True
P42774	P42774	GBF1	MatBase	Basic domain	Basic domain	True
O00570	O00570	sox1	MatBase	Other	Beta scaffold	False
Q1RML4	Q1RML4	LOC785006	MatBase	Helix-turn-helix	Helix-turn-helix	True
T11342	Q13207	tbx2	TransFac	Other	Other	True
D3ZEY9	D3ZEY9		MatBase	Helix-turn-helix	Helix-turn-helix	True
T05041	P56721	kn	TransFac	Basic domain	Basic domain	True
T09478	P14232		TransFac	Basic domain	Basic domain	True
T02813	O49067	lg2	TransFac	Basic domain	Basic domain	True
A5PJQ8	A5PJQ8	elf3	MatBase	Helix-turn-helix	Helix-turn-helix	True
T20817	Q6ZN55	znf574	TransFac	Zinc finger	Zinc finger	True
T08497	Q15596	Ncoa2	TransFac	Basic domain	Basic domain	True
T15520	P33244	Ftz-f1	TransFac	Zinc finger	Zinc finger	True
T19884	Q8K4J2	EBF4	TransFac	Basic domain	Basic domain	True
T03621	Q9YGT4	hoxb6b	TransFac	Helix-turn-helix	Helix-turn-helix	True
T06365	O49250		TransFac	Basic domain	Basic domain	True
T08384			TransFac	Beta scaffold	Beta scaffold	True
A5D975	A5D975	nfe2l2	MatBase	Basic domain	Basic domain	True
Q0VJ96	Q0VJ96	RXRA	MatBase	Zinc finger	Zinc finger	True
P38533	P38533	hsf2	MatBase	Basic domain	Helix-turn-helix	False
T15372	Q63717	hsf1	TransFac	Helix-turn-helix	Helix-turn-helix	True
T20751	Q86UE3	ZNF546	TransFac	Zinc finger	Zinc finger	True
T01872	P31359		TransFac	Helix-turn-helix	Helix-turn-helix	True
T21189	Q96MX3	ZNF48	TransFac	Zinc finger	Zinc finger	True
T09093	P52946	pdx1	TransFac	Helix-turn-helix	Helix-turn-helix	True
T02714	Q91678	gata6-a	TransFac	Zinc finger	Zinc finger	True
T01290			TransFac	Helix-turn-helix	NA	False
Q0JHJ8	Q0JHJ8	Os01g0859300	MatBase	Basic domain	Basic domain	True
T03701	Q17143		TransFac	Helix-turn-helix	Helix-turn-helix	True
T14973	Q91853		TransFac	Zinc finger	NA	False
Q39237	Q39237	TGA1	MatBase	Basic domain	Basic domain	True
T20723	Q9D0B1	Zfp524	TransFac	Zinc finger	Zinc finger	True
A2VE85	A2VE85	PRRX1	MatBase	Helix-turn-helix	Helix-turn-helix	True
B9GXS6	B9GXS6	POPTRDRAFT_414037	MatBase	Other	Other	True
T21349	O15391	YY2	TransFac	Zinc finger	NA	False
T03138	O65140		TransFac	Beta scaffold	Beta scaffold	True
T10953	Q9CAD0	EGL3	TransFac	Basic domain	Basic domain	True
T13871	Q96288		TransFac	Zinc finger	Zinc finger	True
T01713	P31260	HOXA10	TransFac	Helix-turn-helix	Helix-turn-helix	True
T08486	P22199	NR3C2	TransFac	Zinc finger	Zinc finger	True
T04724	Q9W7F8	foxo3b	TransFac	Helix-turn-helix	Helix-turn-helix	True
Q06AD2	Q06AD2		MatBase	Helix-turn-helix	Helix-turn-helix	True
D4A639	D4A639		MatBase	Helix-turn-helix	Helix-turn-helix	True
T19769	Q5TIS6		TransFac	Helix-turn-helix	Helix-turn-helix	True
T20453	Q61116	Gm11677	TransFac	Zinc finger	Zinc finger	True
T01343	P15827	thrA	TransFac	Zinc finger	Zinc finger	True
T20561	Q8NA42	ZNF383	TransFac	Zinc finger	Zinc finger	True
Q9DE09	Q9DE09	HMX1	MatBase	Helix-turn-helix	Helix-turn-helix	True
T03362	Q94166	ceh-33	TransFac	Helix-turn-helix	Helix-turn-helix	True
T09546	P93713		TransFac	Zinc finger	NA	False
T05567	Q9SXV3		TransFac	Helix-turn-helix	Helix-turn-helix	True
T08836	P15173	MYOG	TransFac	Basic domain	Basic domain	True
T09588	Q16649		TransFac	Basic domain	Basic domain	True
T21387	Q0VAW7	ZFP112	TransFac	Zinc finger	Zinc finger	True
T02624	O49770		TransFac	Helix-turn-helix	Helix-turn-helix	True
T00667	P23803	odd	TransFac	Zinc finger	Helix-turn-helix	False
T05480	Q9ZWA2	ERF10	TransFac	Other	Other	True
T00604	P13622		TransFac	Beta scaffold	Beta scaffold	True
T00761	Q90718	Srf	TransFac	Beta scaffold	Beta scaffold	True
T03757	O02446		TransFac	Helix-turn-helix	Helix-turn-helix	True
T03913	Q9SLD4	AT2G37430	TransFac	Zinc finger	NA	False
T09894	Q9Y4A8	NFE2L3	TransFac	Basic domain	Basic domain	True
P43687	P43687	HMX2	MatBase	Zinc finger	Helix-turn-helix	False
T20166	Q6P3Y5	Zfp280c	TransFac	Zinc finger	Zinc finger	True
T21197	Q9UC07	ZNF69	TransFac	Zinc finger	Zinc finger	True
T10309	P52747	ZNF143	TransFac	Zinc finger	Helix-turn-helix	False
T03656	Q90471	hoxd12a	TransFac	Helix-turn-helix	Helix-turn-helix	True
T19887	Q8K4J2	EBF4	TransFac	Basic domain	Basic domain	True
T10258	O00327	arntl	TransFac	Basic domain	Basic domain	True
P78545	P78545	elf3	MatBase	Helix-turn-helix	Helix-turn-helix	True
Q19AW4	Q19AW4	nfatc1	MatBase	Beta scaffold	Beta scaffold	True
Q5XFQ6	Q5XFQ6	TFEC	MatBase	Basic domain	Basic domain	True
T15651	P93839		TransFac	Basic domain	Basic domain	True
T08584	Q6R0H1	LHY	TransFac	Helix-turn-helix	Helix-turn-helix	True
T00899	P19544	wt1	TransFac	Zinc finger	Zinc finger	True
T14784	Q9WTP3	SPDEF	TransFac	Helix-turn-helix	Helix-turn-helix	True
T05270	O82699		TransFac	Beta scaffold	Beta scaffold	True
T20918	Q9H582	ZNF644	TransFac	Zinc finger	Helix-turn-helix	False
Q8K120	Q8K120	NFATC4	MatBase	Beta scaffold	Beta scaffold	True
T20511	Q5JNZ3	ZNF311	TransFac	Zinc finger	Zinc finger	True
T03833	Q9XYD9		TransFac	Helix-turn-helix	Helix-turn-helix	True
T20530	Q9BYN7	ZNF341	TransFac	Zinc finger	Zinc finger	True
T15110	P19622	En2	TransFac	Helix-turn-helix	Helix-turn-helix	True
T06169	P49882		TransFac	Zinc finger	Zinc finger	True
T21403	Q3SXZ3	ZNF718	TransFac	Zinc finger	Zinc finger	True
Q50D79	Q50D79	uncx4.1	MatBase	Helix-turn-helix	Helix-turn-helix	True
T19752	Q6NT76	Hmbox1	TransFac	Helix-turn-helix	Helix-turn-helix	True
T21295	Q5I2P1	tbx5	TransFac	Other	Other	True
T03167	Q41275		TransFac	Beta scaffold	Beta scaffold	True
Q90271	Q90271	raraa	MatBase	Zinc finger	Zinc finger	True
T09349	P32442	meox1	TransFac	Helix-turn-helix	Helix-turn-helix	True
B9HT49	B9HT49	POPTRDRAFT_659606	MatBase	Helix-turn-helix	Helix-turn-helix	True
T10206	P43699	nkx2-1	TransFac	Helix-turn-helix	Helix-turn-helix	True
T09898	Q9N5S3	lsy-2	TransFac	Zinc finger	Helix-turn-helix	False
T02804	Q40625	Os12g0233800	TransFac	Basic domain	Basic domain	True
Q3KRD1	Q3KRD1	ETV6	MatBase	Helix-turn-helix	Helix-turn-helix	True
T20168	Q6P3Y5	Zfp280c	TransFac	Zinc finger	Zinc finger	True
Q6DC85	Q6DC85	pdx1	MatBase	Helix-turn-helix	Helix-turn-helix	True
P78414	P78414	Irx1	MatBase	Helix-turn-helix	Helix-turn-helix	True
T01887	P31364		TransFac	Helix-turn-helix	Helix-turn-helix	True
T20790	Q8TA94	ZNF563	TransFac	Zinc finger	Zinc finger	True
T04022	Q91907	gbx2.2	TransFac	Helix-turn-helix	Helix-turn-helix	True
T02925	P81392		TransFac	Helix-turn-helix	Helix-turn-helix	True
T01478	Q01296	Br	TransFac	Zinc finger	Helix-turn-helix	False
T01679			TransFac	Zinc finger	Helix-turn-helix	False
D4A585	D4A585		MatBase	Helix-turn-helix	Helix-turn-helix	True
T05186	Q9ZTV9		TransFac	Beta scaffold	Beta scaffold	True
T21178	P17036		TransFac	Zinc finger	Zinc finger	True
T20025	Q9JK54	Msgn1	TransFac	Basic domain	Basic domain	True
T00925	P41772	AMT1_CANGA	TransFac	Other	Other	True
T19866	Q8TD26	CHD6	TransFac	Helix-turn-helix	NA	False
T20802	Q80W31	Zfp74	TransFac	Zinc finger	Zinc finger	True
T09623	P18850	Atf6	TransFac	Basic domain	Basic domain	True
Q38874	Q38874	stm	MatBase	Helix-turn-helix	Helix-turn-helix	True
Q9W6J0	Q9W6J0	NR2C2	MatBase	Zinc finger	Zinc finger	True
T19777	Q9BYU1	Pbx4	TransFac	Helix-turn-helix	Helix-turn-helix	True
T19693	P51783		TransFac	Helix-turn-helix	Helix-turn-helix	True
T09512	Q9Y261	FOXA2	TransFac	Helix-turn-helix	Helix-turn-helix	True
P25425	P25425	pou2f1	MatBase	Helix-turn-helix	Helix-turn-helix	True
T08492	O00482	NR5A2	TransFac	Zinc finger	Zinc finger	True
T04819	Q9SM11		TransFac	Basic domain	Basic domain	True
Q7ZXS0	Q7ZXS0	uncx4.1.2	MatBase	Helix-turn-helix	Helix-turn-helix	True
T08705	Q05215	Egr4	TransFac	Zinc finger	Helix-turn-helix	False
T21256	Q8IYH5	ZZZ3	TransFac	Helix-turn-helix	NA	False
D3Z8B1	D3Z8B1		MatBase	Helix-turn-helix	Helix-turn-helix	True
T14752	P78414	Irx1	TransFac	Helix-turn-helix	Helix-turn-helix	True
Q8AXS3	Q8AXS3	proP1	MatBase	Helix-turn-helix	Helix-turn-helix	True
T02591			TransFac	Helix-turn-helix	Helix-turn-helix	True
T20603	Q9H8G1	ZNF430	TransFac	Zinc finger	Zinc finger	True
T08482	P11473	VDR	TransFac	Zinc finger	Zinc finger	True
T14693	P09092	HOXA6	TransFac	Helix-turn-helix	Helix-turn-helix	True
T04032	Q41853	RS1	TransFac	Helix-turn-helix	Helix-turn-helix	True
T11361	O95948	ONECUT2	TransFac	Helix-turn-helix	Helix-turn-helix	True
A1L294	A1L294	Fev	MatBase	Helix-turn-helix	Helix-turn-helix	True
T08123	Q91661	gli4	TransFac	Zinc finger	NA	False
T10700	P24399	Zfp239	TransFac	Zinc finger	Zinc finger	True
T23051	P20267	POU3F1	TransFac	Helix-turn-helix	Helix-turn-helix	True
T02674	Q43450		TransFac	Basic domain	Basic domain	True
T04921	Q9Y651	Sox21	TransFac	Beta scaffold	Beta scaffold	True
T06320	Q7X9I6		TransFac	Beta scaffold	Beta scaffold	True
T03632	P22574	hoxb4a	TransFac	Helix-turn-helix	Helix-turn-helix	True
T09357	P31361		TransFac	Helix-turn-helix	Helix-turn-helix	True
P16075	P16075	MYOD1	MatBase	Basic domain	Basic domain	True
T03778	O42505		TransFac	Helix-turn-helix	Helix-turn-helix	True
A2RTU1	A2RTU1	GSC2	MatBase	Helix-turn-helix	Helix-turn-helix	True
T05790	Q9FQF4		TransFac	Helix-turn-helix	Helix-turn-helix	True
T20869	Q6PF04		TransFac	Zinc finger	Zinc finger	True
P18850	P18850	Atf6	MatBase	Basic domain	Basic domain	True
T02572	Q9ZTD5		TransFac	Helix-turn-helix	Helix-turn-helix	True
T09277	P43482	ybx1	TransFac	Beta scaffold	Beta scaffold	True
T20381	P51786	ZNF157	TransFac	Zinc finger	Zinc finger	True
Q9ET75	Q9ET75	six3	MatBase	Helix-turn-helix	Helix-turn-helix	True
Q3T0B9	Q3T0B9	CEBPG	MatBase	Basic domain	Basic domain	True
T06155	Q90733		TransFac	Zinc finger	Zinc finger	True
T01422	P36631	AFF1	TransFac	Beta scaffold	Beta scaffold	True
T15791	P10071	Gli3	TransFac	Zinc finger	NA	False
T00164	P15337	CREB1	TransFac	Basic domain	Basic domain	True
T09949	Q12948	FOXC1	TransFac	Helix-turn-helix	Helix-turn-helix	True
T04111	Q04996	HAT3.1	TransFac	Zinc finger	Helix-turn-helix	False
T04630	Q9TU02	PXR	TransFac	Zinc finger	Zinc finger	True
T11017	Q9DBX7	heyl	TransFac	Basic domain	Basic domain	True
T10867	P36198	Lhx2	TransFac	Helix-turn-helix	Helix-turn-helix	True
Q9PUQ2	Q9PUQ2	etv5b	MatBase	Helix-turn-helix	Helix-turn-helix	True
Q6Z9V4	Q6Z9V4	Os08g0408500	MatBase	Other	Other	True
T19726	P78424	POU6F2	TransFac	Helix-turn-helix	Helix-turn-helix	True
T10395	Q15306	IRF4	TransFac	Helix-turn-helix	Helix-turn-helix	True
T21239	Q8IWY8	ZSCAN29	TransFac	Zinc finger	Zinc finger	True
T19680	P43691	GATA4	TransFac	Zinc finger	Zinc finger	True
T08317	P17433	Sfpi1	TransFac	Helix-turn-helix	Helix-turn-helix	True
Q800Q5	Q800Q5	tcf7l1b	MatBase	Other	Beta scaffold	False
P16241	P16241	Vvl	MatBase	Helix-turn-helix	Helix-turn-helix	True
C5XQI3	C5XQI3		MatBase	Basic domain	Basic domain	True
Q9C009	Q9C009		MatBase	Helix-turn-helix	Helix-turn-helix	True
P15142	P15142	GBX1	MatBase	Helix-turn-helix	Helix-turn-helix	True
T02760	P49869	Hr38	TransFac	Zinc finger	Zinc finger	True
T16619	P06798	HOXA4	TransFac	Helix-turn-helix	Helix-turn-helix	True
T09608			TransFac	Zinc finger	Zinc finger	True
T06160	Q08893		TransFac	Zinc finger	Zinc finger	True
T01747	P14858		TransFac	Helix-turn-helix	Helix-turn-helix	True
T00893	P05411		TransFac	Basic domain	Basic domain	True
T09638	Q61039	HAND2	TransFac	Basic domain	Basic domain	True
T20964	Q499Z4	Znf672	TransFac	Zinc finger	Zinc finger	True
T09291	P70217		TransFac	Helix-turn-helix	Helix-turn-helix	True
T01870			TransFac	Helix-turn-helix	Helix-turn-helix	True
T06194	O42132		TransFac	Zinc finger	Zinc finger	True
T14994			TransFac	Basic domain	Basic domain	True
P35712	P35712	Sox6	MatBase	Other	Beta scaffold	False
T04804	Q9ZWK1		TransFac	Other	Other	True
T03397			TransFac	Helix-turn-helix	Helix-turn-helix	True
T14805	P42776	GBF3	TransFac	Basic domain	Basic domain	True
Q90270	Q90270	pou5f1	MatBase	Helix-turn-helix	Helix-turn-helix	True
Q1RM92	Q1RM92	Nrl	MatBase	Basic domain	Basic domain	True
T18349	O49762		TransFac	Helix-turn-helix	Helix-turn-helix	True
T20682	Q5JVG8	ZNF506	TransFac	Zinc finger	Zinc finger	True
T03846	Q9NHB7		TransFac	Helix-turn-helix	Helix-turn-helix	True
T03740	Q24781		TransFac	Helix-turn-helix	Helix-turn-helix	True
T03849	Q07961	Abd-A	TransFac	Helix-turn-helix	Helix-turn-helix	True
T11324	P15621	ZNF44	TransFac	Zinc finger	Zinc finger	True
T03964	Q39262	ZFP3	TransFac	Zinc finger	NA	False
T14712	Q9ES18	FOXJ2	TransFac	Helix-turn-helix	Helix-turn-helix	True
T01313	P18847	atf3	TransFac	Basic domain	Basic domain	True
T06188	P57753		TransFac	Zinc finger	Zinc finger	True
T20950	Q4VA44	Zfp664	TransFac	Zinc finger	Zinc finger	True
T08906	P51449	Rorc	TransFac	Zinc finger	Zinc finger	True
T00176	P08651	NFIC	TransFac	Beta scaffold	Beta scaffold	True
T20800	Q5MCW4	ZNF569	TransFac	Zinc finger	Zinc finger	True
T01592	P10290	LOC100101514	TransFac	Helix-turn-helix	Helix-turn-helix	True
T14547			TransFac	Basic domain	Helix-turn-helix	False
T01817			TransFac	Helix-turn-helix	Helix-turn-helix	True
T11221	O43316	PAX4	TransFac	Helix-turn-helix	Helix-turn-helix	True
Q504H8	Q504H8	HMX3	MatBase	Helix-turn-helix	Helix-turn-helix	True
T15279	P48378	rfx2	TransFac	Helix-turn-helix	Helix-turn-helix	True
A7MB41	A7MB41	Satb1	MatBase	Helix-turn-helix	Helix-turn-helix	True
T03302	P39521	fhl1	TransFac	Helix-turn-helix	Helix-turn-helix	True
T03383	Q9U9C3	php-3	TransFac	Helix-turn-helix	Helix-turn-helix	True
T15853			TransFac	Beta scaffold	Beta scaffold	True
T04831	Q9LEE7	ocl4	TransFac	Basic domain	Helix-turn-helix	False
T04125	O35317	PBX3	TransFac	Helix-turn-helix	Helix-turn-helix	True
T21460	Q8BSQ9	pbrm1	TransFac	Beta scaffold	Zinc finger	False
D4AE50	D4AE50		MatBase	Zinc finger	Zinc finger	True
T02786	Q40724		TransFac	Basic domain	Basic domain	True
T01697	Q08821		TransFac	Helix-turn-helix	Helix-turn-helix	True
T02519	Q92949	FOXJ1	TransFac	Helix-turn-helix	Helix-turn-helix	True
T04445	P43687	HMX2	TransFac	Helix-turn-helix	Helix-turn-helix	True
T02987	P17487	ceh-12	TransFac	Helix-turn-helix	Helix-turn-helix	True
Q61657	Q61657	Hes3	MatBase	Basic domain	Basic domain	True
T20877	Q8N8J6	ZNF615	TransFac	Zinc finger	Zinc finger	True
T05834	Q8S4P8		TransFac	Other	Other	True
T01818			TransFac	Helix-turn-helix	Helix-turn-helix	True
P09017	P09017	HOXC4	MatBase	Helix-turn-helix	Helix-turn-helix	True
T11079	P41158	ELK4	TransFac	Helix-turn-helix	Helix-turn-helix	True
T04031	P15142	GBX1	TransFac	Helix-turn-helix	Helix-turn-helix	True
P46609	P46609	Os03g0727000	MatBase	Helix-turn-helix	Helix-turn-helix	True
T08293	P17678	gata1	TransFac	Zinc finger	Zinc finger	True
T03994	AF058757		TransFac	Zinc finger	NA	False
T02620	O49759		TransFac	Helix-turn-helix	Helix-turn-helix	True
T03069	O23766		TransFac	Beta scaffold	Beta scaffold	True
T20055	P23798	PCGF2	TransFac	Zinc finger	Zinc finger	True
T04322	Q94513	BEAF-32	TransFac	Zinc finger	Zinc finger	True
Q9LK14	Q9LK14	MYB305	MatBase	Helix-turn-helix	Helix-turn-helix	True
T08985			TransFac	Other	Other	True
T02220	Q01196	Runx1	TransFac	Beta scaffold	Beta scaffold	True
T14558	Q43385		TransFac	Zinc finger	Zinc finger	True
A5A8W0	A5A8W0		MatBase	Basic domain	Basic domain	True
T00304	P23767	gata1	TransFac	Zinc finger	Zinc finger	True
T20074	Q9HAZ2	Prdm16	TransFac	Zinc finger	Zinc finger	True
T20289	Q9Y2G7	ZFP30	TransFac	Zinc finger	Zinc finger	True
T10946	Q62755	Nr1h2	TransFac	Zinc finger	Zinc finger	True
T10141	P25801	LMO2	TransFac	Helix-turn-helix	Helix-turn-helix	True
T08409			TransFac	Helix-turn-helix	Helix-turn-helix	True
T00646	P09086	Pou2f2	TransFac	Helix-turn-helix	Helix-turn-helix	True
T04420	Q9IBC7	tbx3	TransFac	Other	Other	True
T09560	Q2M1K9	ZNF423	TransFac	Zinc finger	Helix-turn-helix	False
T15774			TransFac	Basic domain	Basic domain	True
Q90X27	Q90X27	Xbp1	MatBase	Basic domain	Basic domain	True
T00345	P14003		TransFac	Basic domain	Basic domain	True
T20789	Q6V9R5	ZNF562	TransFac	Zinc finger	Zinc finger	True
B9GR87	B9GR87	POPTRDRAFT_408900	MatBase	Other	Other	True
Q15744	Q15744	CEBPE	MatBase	Basic domain	Basic domain	True
P50548	P50548	erF	MatBase	Helix-turn-helix	Helix-turn-helix	True
T00301	Q08605	Trl	TransFac	Zinc finger	Zinc finger	True
T09555	O60675	mafk	TransFac	Basic domain	Basic domain	True
Q98934	Q98934	RORB	MatBase	Zinc finger	Zinc finger	True
T03844	Q9U6D7	Mxp	TransFac	Helix-turn-helix	Helix-turn-helix	True
T03650	Q6JIY4	hoxc13b	TransFac	Helix-turn-helix	Helix-turn-helix	True
T17238	P28360	Msx1	TransFac	Helix-turn-helix	Helix-turn-helix	True
T09049	P27889	HNF1B	TransFac	Helix-turn-helix	Helix-turn-helix	True
T02529	P37238	PPARG	TransFac	Zinc finger	Zinc finger	True
T15066	Q0DEB8		TransFac	Beta scaffold	Beta scaffold	True
Q7YRJ7	Q7YRJ7		MatBase	Other	Beta scaffold	False
T04775	Q9M7S0		TransFac	Helix-turn-helix	Helix-turn-helix	True
T08301	Q9QZ48	ZBTB7A	TransFac	Zinc finger	Helix-turn-helix	False
T03168	Q41274		TransFac	Beta scaffold	Beta scaffold	True
T20612	Q9C0F3	ZNF436	TransFac	Zinc finger	Zinc finger	True
D3ZK87	D3ZK87		MatBase	Helix-turn-helix	Helix-turn-helix	True
T14448	Q03462	ohp1	TransFac	Basic domain	Basic domain	True
T04029	Q9SE43		TransFac	Basic domain	Helix-turn-helix	False
T03471	Q12494	KCS1	TransFac	Basic domain	Basic domain	True
T03304	P41813	FKH2	TransFac	Helix-turn-helix	Helix-turn-helix	True
T11412	P23999	Mycs	TransFac	Basic domain	Basic domain	True
T21184	P51814	znf41	TransFac	Zinc finger	Zinc finger	True
T00458	P08657	LAC9_KLULA	TransFac	Zinc finger	Zinc finger	True
A7YY73	A7YY73	Maff	MatBase	Basic domain	Basic domain	True
P09014	P09014	hoxb5a	MatBase	Helix-turn-helix	Helix-turn-helix	True
T02304	P56670		TransFac	Zinc finger	Helix-turn-helix	False
T19751	Q6NT76	Hmbox1	TransFac	Helix-turn-helix	Helix-turn-helix	True
T20408	O75820	ZNF189	TransFac	Zinc finger	Helix-turn-helix	False
T21367	P18865	HOXC4	TransFac	Helix-turn-helix	Helix-turn-helix	True
D4A9U2	D4A9U2		MatBase	Helix-turn-helix	Helix-turn-helix	True
T11345	Q15973	ZNF124	TransFac	Zinc finger	Zinc finger	True
T19875	Q96RK0	Cic	TransFac	Beta scaffold	Beta scaffold	True
Q5ZKU3	Q5ZKU3	Dmtf1	MatBase	Helix-turn-helix	Helix-turn-helix	True
P51449	P51449	Rorc	MatBase	Zinc finger	Zinc finger	True
T20413	O14628		TransFac	Zinc finger	Zinc finger	True
T10266	O42101		TransFac	Zinc finger	Zinc finger	True
T19840	Q9NQ33	ASCL3	TransFac	Basic domain	Basic domain	True
T19779	Q99NE9	Pbx4	TransFac	Helix-turn-helix	Helix-turn-helix	True
T15075	O35739	KLF9	TransFac	Zinc finger	Helix-turn-helix	False
T15104	Q6S7F2	E2F7	TransFac	Helix-turn-helix	Helix-turn-helix	True
T05958	Q8LN68	Os03g0706500	TransFac	Basic domain	Basic domain	True
T20301	Q02526	ZFP41	TransFac	Zinc finger	Helix-turn-helix	False
T14755	P78413	IRX4	TransFac	Helix-turn-helix	Helix-turn-helix	True
Q8BWH1	Q8BWH1	ELK3	MatBase	Helix-turn-helix	Helix-turn-helix	True
T20154	Q62187	Ttf1	TransFac	Helix-turn-helix	Helix-turn-helix	True
T20990	Q9D2D7	Zfp687	TransFac	Zinc finger	NA	False
T20111	Q6PGB8		TransFac	Helix-turn-helix	Helix-turn-helix	True
T10484	Q15561	tead4	TransFac	Helix-turn-helix	Helix-turn-helix	True
T20956	Q96K58		TransFac	Zinc finger	Helix-turn-helix	False
T21436	Q6ZMV8	ZNF730	TransFac	Zinc finger	Zinc finger	True
T05306			TransFac	Zinc finger	Zinc finger	True
Q4V999	Q4V999		MatBase	Basic domain	Basic domain	True
T02910	Q60460		TransFac	Beta scaffold	Beta scaffold	True
P26801	P26801		MatBase	Helix-turn-helix	Basic domain	False
Q6BDC3	Q6BDC3	lhx8a	MatBase	Helix-turn-helix	Helix-turn-helix	True
A5PJI1	A5PJI1	FOXS1	MatBase	Helix-turn-helix	Helix-turn-helix	True
P31277	P31277	HOXD11	MatBase	Helix-turn-helix	Helix-turn-helix	True
T20121	Q9HB58	SP110	TransFac	Zinc finger	Zinc finger	True
T02053	Q61670	hlx	TransFac	Helix-turn-helix	Helix-turn-helix	True
T04061	O04135		TransFac	Helix-turn-helix	Helix-turn-helix	True
T21341	A8MYZ6	Foxo6	TransFac	Helix-turn-helix	Helix-turn-helix	True
T04331	Q91862		TransFac	Helix-turn-helix	Helix-turn-helix	True
T02756	Q24143	Hr96	TransFac	Zinc finger	Zinc finger	True
P15172	P15172	MYOD1	MatBase	Basic domain	Basic domain	True
T04086	Q39862		TransFac	Basic domain	Helix-turn-helix	False
T01484	P46692	CDX1	TransFac	Helix-turn-helix	Helix-turn-helix	True
T11403	O43812	DUX1	TransFac	Helix-turn-helix	Helix-turn-helix	True
T20553	P17032		TransFac	Zinc finger	Zinc finger	True
T08934	P19838	NFKB1	TransFac	Beta scaffold	Beta scaffold	True
T01637	Q12870	TCF15	TransFac	Basic domain	Basic domain	True
Q04891	Q04891	SOX13	MatBase	Other	Beta scaffold	False
D3ZDZ3	D3ZDZ3		MatBase	Zinc finger	Zinc finger	True
B1H280	B1H280	nkx2-6	MatBase	Helix-turn-helix	Helix-turn-helix	True
D4A349	D4A349		MatBase	Basic domain	Basic domain	True
Q6EJB7	Q6EJB7	Sox3	MatBase	Other	Beta scaffold	False
C5XB32	C5XB32		MatBase	Basic domain	Basic domain	True
T00299	P14607		TransFac	Basic domain	Basic domain	True
T02871	O65366		TransFac	Helix-turn-helix	Helix-turn-helix	True
T01726	P14840	HOXB4	TransFac	Helix-turn-helix	Helix-turn-helix	True
P39572	P39572	gt	MatBase	Basic domain	Basic domain	True
D3ZZC9	D3ZZC9		MatBase	Helix-turn-helix	Helix-turn-helix	True
T08740	P97876	BATF3	TransFac	Basic domain	Basic domain	True
T14953	Q9Y4Z2	NEUROG3	TransFac	Basic domain	Basic domain	True
T03145	Q42429		TransFac	Beta scaffold	Beta scaffold	True
T03371	P52906	unc-30	TransFac	Helix-turn-helix	Helix-turn-helix	True
A3KN90	A3KN90	NR3C2	MatBase	Zinc finger	Zinc finger	True
T03017	Q39296		TransFac	Beta scaffold	Beta scaffold	True
T01898	P24350	acj6	TransFac	Helix-turn-helix	Helix-turn-helix	True
T11220	Q16650		TransFac	Other	Other	True
Q67TQ5	Q67TQ5	Os09g0456200	MatBase	Basic domain	Basic domain	True
T08616	A0MES8	ABI4	TransFac	Other	Other	True
Q66HH3	Q66HH3	Lyl1	MatBase	Basic domain	Basic domain	True
Q02930	Q02930	CREB5	MatBase	Basic domain	Basic domain	True
T13984	Q8LRS9		TransFac	Beta scaffold	Beta scaffold	True
Q14995	Q14995	NR1D2	MatBase	Zinc finger	Zinc finger	True
T20848	Q96JF6	ZNF594	TransFac	Zinc finger	Zinc finger	True
T02432	P79926	hnf4b	TransFac	Zinc finger	Zinc finger	True
T15732	Q9FUY6		TransFac	Beta scaffold	Beta scaffold	True
T20148	Q96NM4	TOX2	TransFac	Beta scaffold	Beta scaffold	True
O93599	O93599	Stat3	MatBase	Beta scaffold	Beta scaffold	True
Q4U1U2	Q4U1U2	mafA	MatBase	Basic domain	Basic domain	True
T03211	Q19677	F21D12.5	TransFac	Helix-turn-helix	Helix-turn-helix	True
T11178	Q26417	otx	TransFac	Helix-turn-helix	Helix-turn-helix	True
T01982			TransFac	Beta scaffold	Beta scaffold	True
T20042	Q69Z66	LOC100047941	TransFac	Helix-turn-helix	Helix-turn-helix	True
Q8W3M3	Q8W3M3		MatBase	Other	Other	True
T03717	P47043	ZAP1	TransFac	Zinc finger	NA	False
T03901			TransFac	Basic domain	Basic domain	True
T14433	Q9FX53	AT1G13450	TransFac	Other	Other	True
P23769	P23769	GATA2	MatBase	Zinc finger	Zinc finger	True
T04479	Q9IA26		TransFac	Helix-turn-helix	Helix-turn-helix	True
T08466	P17325	Jun	TransFac	Basic domain	Basic domain	True
T11173	Q92886	NEUROG1	TransFac	Basic domain	Basic domain	True
T11171	P58012	Foxl2	TransFac	Helix-turn-helix	Helix-turn-helix	True
B9I4A9	B9I4A9	POPTRDRAFT_773381	MatBase	Helix-turn-helix	Helix-turn-helix	True
T11184	Q8K1M4		TransFac	Zinc finger	NA	False
T19948	Q3UTB7	FOXR1	TransFac	Helix-turn-helix	NA	False
Q9IB15	Q9IB15	PBX1	MatBase	Helix-turn-helix	Helix-turn-helix	True
T15823	Q60554		TransFac	Helix-turn-helix	Helix-turn-helix	True
T09428	Q60632	NR2F1	TransFac	Zinc finger	Zinc finger	True
T11369	P31270	HOXA11	TransFac	Helix-turn-helix	Helix-turn-helix	True
T20818	Q8BY46		TransFac	Zinc finger	Zinc finger	True
T00044	P05085	ARG81	TransFac	Zinc finger	Zinc finger	True
T09185	P20067	id1	TransFac	Basic domain	Basic domain	True
T06229	Q9N1U3	NR3C1	TransFac	Zinc finger	Zinc finger	True
T03410	P79940		TransFac	Helix-turn-helix	NA	False
T02873	Q40174		TransFac	Helix-turn-helix	Helix-turn-helix	True
T02629	Q94CG3		TransFac	Helix-turn-helix	Helix-turn-helix	True
T02660	O80340	ERF4	TransFac	Other	Other	True
P53539	P53539	fosB	MatBase	Helix-turn-helix	Basic domain	False
T20826	Q9BSK1	ZNF577	TransFac	Zinc finger	Zinc finger	True
T02761			TransFac	Zinc finger	Zinc finger	True
T09899	Q4ZG90	lsy-2	TransFac	Zinc finger	Helix-turn-helix	False
Q9NY43	Q9NY43	BARHL2	MatBase	Helix-turn-helix	Helix-turn-helix	True
Q2EGB9	Q2EGB9	ASCL2	MatBase	Basic domain	Basic domain	True
Q5ZQU2	Q5ZQU2	NPAS2	MatBase	Basic domain	Basic domain	True
Q9PTJ2	Q9PTJ2	GATA4	MatBase	Zinc finger	Zinc finger	True
T03703	Q17136		TransFac	Helix-turn-helix	Helix-turn-helix	True
T10607			TransFac	Zinc finger	Zinc finger	True
Q3T921	Q3T921	Zeb2	MatBase	Helix-turn-helix	Helix-turn-helix	True
T11235	Q5NSW5	Dbx1	TransFac	Helix-turn-helix	Helix-turn-helix	True
B3DGA5	B3DGA5	otpa	MatBase	Helix-turn-helix	Helix-turn-helix	True
T08632	Q07869	PPARA	TransFac	Zinc finger	Zinc finger	True
C5YRZ9	C5YRZ9		MatBase	Other	Other	True
T02612	Q9ZTF4		TransFac	Helix-turn-helix	Helix-turn-helix	True
T03062	O65125		TransFac	Beta scaffold	Beta scaffold	True
T08454			TransFac	Basic domain	Basic domain	True
T15096	P70503	nr0b1	TransFac	Zinc finger	Zinc finger	True
P31275	P31275	HOXC12	MatBase	Helix-turn-helix	Helix-turn-helix	True
P17481	P17481	HOXB8	MatBase	Helix-turn-helix	Helix-turn-helix	True
T14044	O04682		TransFac	Other	Other	True
T00302	P04386		TransFac	Zinc finger	Zinc finger	True
T20498	O60281	znf292	TransFac	Zinc finger	Helix-turn-helix	False
T03064	O96090		TransFac	Helix-turn-helix	Helix-turn-helix	True
T15272	P52952	NKX2-5	TransFac	Helix-turn-helix	Helix-turn-helix	True
T03474	O54817	ESX1	TransFac	Helix-turn-helix	Helix-turn-helix	True
T08924			TransFac	Other	Other	True
T06456	Q84UA4		TransFac	Beta scaffold	Beta scaffold	True
T01709	O75806		TransFac	Helix-turn-helix	Helix-turn-helix	True
Q9PWM2	Q9PWM2	hoxb9a	MatBase	Helix-turn-helix	Helix-turn-helix	True
C5XSV4	C5XSV4		MatBase	Basic domain	Basic domain	True
T19988	Q8BW74	HLF	TransFac	Basic domain	Basic domain	True
T04081	Q39932		TransFac	Basic domain	Helix-turn-helix	False
A2VD48	A2VD48		MatBase	Helix-turn-helix	Helix-turn-helix	True
Q9PVE4	Q9PVE4	thrB	MatBase	Zinc finger	Zinc finger	True
T10023	O60682	MSC	TransFac	Basic domain	Basic domain	True
T05739	Q10CE8	Os03g0785800	TransFac	Basic domain	Basic domain	True
T08521	P48382	RFX5	TransFac	Helix-turn-helix	Basic domain	False
Q801Z7	Q801Z7		MatBase	Beta scaffold	Beta scaffold	True
T11326	Q02386	ZNF45	TransFac	Zinc finger	Zinc finger	True
T08158			TransFac	Basic domain	Basic domain	True
T01570			TransFac	Helix-turn-helix	Helix-turn-helix	True
T06226	P49115	NR3C1	TransFac	Zinc finger	Zinc finger	True
O57599	O57599	pou1f1	MatBase	Helix-turn-helix	Helix-turn-helix	True
T16173	O65850		TransFac	Helix-turn-helix	Helix-turn-helix	True
Q8CJH6	Q8CJH6	npas4	MatBase	Basic domain	Basic domain	True
T19929	A0PJY2	Fezf1	TransFac	Zinc finger	Helix-turn-helix	False
T20423	Q13398	ZNF211	TransFac	Zinc finger	Zinc finger	True
T03905	Q9I9H3	MYF5	TransFac	Basic domain	Basic domain	True
T13944	Q43508		TransFac	Basic domain	Basic domain	True
T03158	O65137		TransFac	Beta scaffold	Beta scaffold	True
T02241	Q03347	Runx1	TransFac	Beta scaffold	Beta scaffold	True
T11229	Q63087	alx1	TransFac	Helix-turn-helix	Helix-turn-helix	True
Q16649	Q16649		MatBase	Basic domain	Basic domain	True
T21119	Q17R98	ZNF827	TransFac	Zinc finger	Helix-turn-helix	False
B1WB01	B1WB01	HNF1A	MatBase	Helix-turn-helix	Helix-turn-helix	True
T09239	Q90888	Mafb	TransFac	Basic domain	Basic domain	True
T20430	Q9UL58	ZNF215	TransFac	Zinc finger	Zinc finger	True
T13925	O80931	AS1	TransFac	Helix-turn-helix	Helix-turn-helix	True
O77638	O77638	nfatc1	MatBase	Beta scaffold	Beta scaffold	True
P56931	P56931	E2f2	MatBase	Helix-turn-helix	Helix-turn-helix	True
T17229	P09632	HOXB8	TransFac	Helix-turn-helix	Helix-turn-helix	True
T03172	O04068		TransFac	Beta scaffold	Beta scaffold	True
T21488	Q96H40	ZNF486	TransFac	Zinc finger	Zinc finger	True
T03818	A2X674		TransFac	Basic domain	Helix-turn-helix	False
T03445	Q9FUI2		TransFac	Beta scaffold	Beta scaffold	True
T05369	Q94CL7		TransFac	Helix-turn-helix	Helix-turn-helix	True
Q5ZHS5	Q5ZHS5	foxn2	MatBase	Helix-turn-helix	Helix-turn-helix	True
Q2QN41	Q2QN41	Os12g0580300	MatBase	Beta scaffold	Beta scaffold	True
T11379	P31249	hoxd3	TransFac	Helix-turn-helix	Helix-turn-helix	True
T03875	Q9U9Z1		TransFac	Helix-turn-helix	Helix-turn-helix	True
T00647	P09086	Pou2f2	TransFac	Helix-turn-helix	Helix-turn-helix	True
T20070	Q9GZV8	PRDM14	TransFac	Zinc finger	Zinc finger	True
T20525	Q9NQX6	ZNF331	TransFac	Zinc finger	Zinc finger	True
O08580	O08580	esrra	MatBase	Zinc finger	Zinc finger	True
T02979	P56407	ceh-9	TransFac	Helix-turn-helix	Helix-turn-helix	True
T01326	P10826	Rarb	TransFac	Zinc finger	Zinc finger	True
T03385			TransFac	Helix-turn-helix	Helix-turn-helix	True
T20123	Q9HB58	SP110	TransFac	Zinc finger	Zinc finger	True
C5WRJ5	C5WRJ5		MatBase	Helix-turn-helix	Helix-turn-helix	True
T19877	Q924A2	Cic	TransFac	Beta scaffold	Beta scaffold	True
T03725	Q24785		TransFac	Helix-turn-helix	Helix-turn-helix	True
T01541	Q04635	ESC1	TransFac	Basic domain	Basic domain	True
T01582	P52550	mybl1	TransFac	Helix-turn-helix	Helix-turn-helix	True
Q69XV0	Q69XV0	Os06g0622700	MatBase	Basic domain	Basic domain	True
T04749	Q9LEM6		TransFac	Other	Other	True
T02573			TransFac	Helix-turn-helix	Helix-turn-helix	True
Q8UVY9	Q8UVY9	cebpd	MatBase	Basic domain	Basic domain	True
T05319	Q9SP47		TransFac	Basic domain	Helix-turn-helix	False
T14758	P53776	LHX4	TransFac	Helix-turn-helix	Helix-turn-helix	True
T11402	O54751	CRX	TransFac	Helix-turn-helix	Helix-turn-helix	True
T00050	P52890	ATF1	TransFac	Basic domain	Basic domain	True
Q7YRA1	Q7YRA1	foxh1	MatBase	Helix-turn-helix	Helix-turn-helix	True
P31310	P31310		MatBase	Helix-turn-helix	Helix-turn-helix	True
T09385	Q96289		TransFac	Zinc finger	Helix-turn-helix	False
Q9JJ18	Q9JJ18	FOXQ1	MatBase	Helix-turn-helix	Helix-turn-helix	True
T19930	Q0VDQ9		TransFac	Zinc finger	Helix-turn-helix	False
T11149	O54743	FOXF2	TransFac	Helix-turn-helix	Helix-turn-helix	True
T21393	Q1XID0	Lbx1	TransFac	Helix-turn-helix	Helix-turn-helix	True
Q499D6	Q499D6	LOC100044341	MatBase	Zinc finger	Zinc finger	True
T00863	P02834	Ubx	TransFac	Helix-turn-helix	Helix-turn-helix	True
T19800	A6NJT0	UNCX	TransFac	Helix-turn-helix	Helix-turn-helix	True
A2T6X9	A2T6X9	SIM1	MatBase	Basic domain	Basic domain	True
B3KSQ0	B3KSQ0		MatBase	Helix-turn-helix	Helix-turn-helix	True
T14779	Q63955	POU4F3	TransFac	Helix-turn-helix	Helix-turn-helix	True
A5D7Q4	A5D7Q4	csdA	MatBase	Beta scaffold	Beta scaffold	True
T11074	Q505F1	nr2c1	TransFac	Zinc finger	Zinc finger	True
T14579	P29386	AGL6	TransFac	Beta scaffold	Beta scaffold	True
T02311	P33308	CSE2	TransFac	Basic domain	NA	False
T01605	P33122	TYE7	TransFac	Basic domain	Basic domain	True
T20010	Q9BRJ9	MESP1	TransFac	Basic domain	Basic domain	True
T21206	P51508	ZNF81	TransFac	Zinc finger	Zinc finger	True
Q12870	Q12870	TCF15	MatBase	Basic domain	Basic domain	True
T10882	P43267	Sox16	TransFac	Beta scaffold	Beta scaffold	True
Q9UPM6	Q9UPM6	lhx6	MatBase	Helix-turn-helix	Helix-turn-helix	True
T03888	Q9I962		TransFac	Beta scaffold	Beta scaffold	True
T05568	Q9SXV2		TransFac	Helix-turn-helix	Helix-turn-helix	True
T20644	Q6ECI4	ZNF470	TransFac	Zinc finger	Zinc finger	True
T16455	Q9LRH6	TIFY1	TransFac	Zinc finger	Zinc finger	True
T02831	Q10280	gaf1	TransFac	Zinc finger	Zinc finger	True
T22177	P48381	LOC100048049	TransFac	Helix-turn-helix	Helix-turn-helix	True
T05285	P41235	Hnf4a	TransFac	Zinc finger	Zinc finger	True
T02005	P20009		TransFac	Helix-turn-helix	Helix-turn-helix	True
T20215	Q9Y330	zbtb12	TransFac	Zinc finger	Helix-turn-helix	False
T03630	O42367	hoxb2a	TransFac	Helix-turn-helix	Helix-turn-helix	True
T03524	P12383	PDR1	TransFac	Zinc finger	Zinc finger	True
T03714	Q03935	YAP6	TransFac	Basic domain	Basic domain	True
T10851	Q99814	Epas1	TransFac	Basic domain	Basic domain	True
T21381	P56225	Pou5f2	TransFac	Helix-turn-helix	Helix-turn-helix	True
T09621	Q00911	Egr4	TransFac	Zinc finger	Helix-turn-helix	False
P14859	P14859	pou2f1	MatBase	Helix-turn-helix	Helix-turn-helix	True
T02566	O49782	MYB51	TransFac	Helix-turn-helix	Helix-turn-helix	True
T09545	O22087		TransFac	Zinc finger	NA	False
B1WC31	B1WC31	MEIS1	MatBase	Helix-turn-helix	Helix-turn-helix	True
P48378	P48378	rfx2	MatBase	Basic domain	Helix-turn-helix	False
T19682	Q91677		TransFac	Zinc finger	Zinc finger	True
T20832	Q80VM4	Zfp579	TransFac	Zinc finger	Zinc finger	True
T05021	Q15723	ELF2	TransFac	Helix-turn-helix	Helix-turn-helix	True
T20618	Q7Z4V0	ZNF438	TransFac	Zinc finger	Helix-turn-helix	False
T00732	P10181	ro	TransFac	Helix-turn-helix	Helix-turn-helix	True
T01005	Q02078	MEF2A	TransFac	Beta scaffold	Beta scaffold	True
T02158	P29052	TFIIB	TransFac	Beta scaffold	NA	False
Q9PUT7	Q9PUT7	wt1a	MatBase	Zinc finger	Zinc finger	True
T13946	Q43507		TransFac	Basic domain	Basic domain	True
T03066	Q9Y1W7		TransFac	Helix-turn-helix	Helix-turn-helix	True
T08411			TransFac	Zinc finger	Zinc finger	True
T10224	P79387	nr5a1	TransFac	Zinc finger	Zinc finger	True
Q9R1R0	Q9R1R0	lhx6	MatBase	Helix-turn-helix	Helix-turn-helix	True
T20611	Q8N7K0	ZNF433	TransFac	Zinc finger	Zinc finger	True
Q66JW3	Q66JW3	LOC100044677	MatBase	Other	Beta scaffold	False
T05183	P93192		TransFac	Basic domain	Other	False
T02094	Q90963	PRRX2	TransFac	Helix-turn-helix	Helix-turn-helix	True
Q9QX27	Q9QX27	ST18	MatBase	Zinc finger	Zinc finger	True
T03797			TransFac	Helix-turn-helix	Helix-turn-helix	True
T13738	P17482	HOXB9	TransFac	Helix-turn-helix	Helix-turn-helix	True
T03904	Q39092	AT1G02030	TransFac	Zinc finger	Zinc finger	True
T00805	P22265	tsh	TransFac	Zinc finger	Zinc finger	True
T04096	P84022	SMAD3	TransFac	Beta scaffold	Beta scaffold	True
T05512	Q9AYR8		TransFac	Beta scaffold	Beta scaffold	True
T08506	O70436	SMAD2	TransFac	Beta scaffold	Beta scaffold	True
T03379	O17894	unc-39	TransFac	Helix-turn-helix	Helix-turn-helix	True
P43268	P43268	Etv4	MatBase	Helix-turn-helix	Helix-turn-helix	True
T10621			TransFac	Basic domain	Basic domain	True
T09128	Q05826		TransFac	Basic domain	Basic domain	True
T14505	Q60636	PRDM1	TransFac	Zinc finger	Zinc finger	True
T21521	Q9Z103	ADNP	TransFac	Zinc finger	NA	False
T04050			TransFac	Helix-turn-helix	Helix-turn-helix	True
A2VDR4	A2VDR4	SPDEF	MatBase	Helix-turn-helix	Helix-turn-helix	True
T09087			TransFac	Basic domain	Basic domain	True
T05602	Q8L5P1		TransFac	Helix-turn-helix	Helix-turn-helix	True
Q92988	Q92988		MatBase	Helix-turn-helix	Helix-turn-helix	True
Q8BG65	Q8BG65	ESR2	MatBase	Zinc finger	Zinc finger	True
T19709	P51128		TransFac	Zinc finger	Zinc finger	True
T06270	Q09565	nhr-20	TransFac	Zinc finger	Zinc finger	True
T11082	P32183	FOXA3	TransFac	Helix-turn-helix	Helix-turn-helix	True
T03273	Q27350	so	TransFac	Helix-turn-helix	Helix-turn-helix	True
T19963	Q921D9	LOC100043996	TransFac	Beta scaffold	Beta scaffold	True
T00008	P05552	adf1	TransFac	Helix-turn-helix	Helix-turn-helix	True
T14853	Q38876	AGL8	TransFac	Beta scaffold	Beta scaffold	True
T20768	Q7Z340	ZNF551	TransFac	Zinc finger	Zinc finger	True
T20095	Q9BXA9	sall3	TransFac	Zinc finger	Helix-turn-helix	False
T09033	P28347	TEAD1	TransFac	Helix-turn-helix	Helix-turn-helix	True
T00789	P18102	Tll	TransFac	Zinc finger	Zinc finger	True
T20184	Q8BZ89	Zfp322a	TransFac	Zinc finger	Helix-turn-helix	False
T06165	P49880	AaeL_AAEL009600	TransFac	Zinc finger	Zinc finger	True
T03963	Q39261	ZFP2	TransFac	Zinc finger	Zinc finger	True
P35398	P35398	RORA	MatBase	Zinc finger	Zinc finger	True
T20049	B1AY10	NFX1	TransFac	Zinc finger	Zinc finger	True
T02550	Q9SPG2	MYB28	TransFac	Helix-turn-helix	Helix-turn-helix	True
T19979	Q5TGS1	Hes3	TransFac	Basic domain	Basic domain	True
T02836	Q550D5		TransFac	Zinc finger	Zinc finger	True
T10342	P42228	STAT4	TransFac	Beta scaffold	Beta scaffold	True
T03744	Q25186		TransFac	Helix-turn-helix	Helix-turn-helix	True
T02381	P26014		TransFac	Basic domain	Basic domain	True
T16005	O81821	hsf3	TransFac	Helix-turn-helix	Helix-turn-helix	True
T04064	P92953	ATHB4	TransFac	Basic domain	Basic domain	True
T20775	Q8NEP9	ZNF555	TransFac	Zinc finger	Zinc finger	True
T20265	Q9P243	Zfat	TransFac	Zinc finger	Zinc finger	True
T03109	Q40513		TransFac	Beta scaffold	Beta scaffold	True
Q5IS58	Q5IS58	Tgif1	MatBase	Helix-turn-helix	Helix-turn-helix	True
Q9TTF0	Q9TTF0	nr2e3	MatBase	Zinc finger	Zinc finger	True
T03594	Q98866	PAX9	TransFac	Helix-turn-helix	Helix-turn-helix	True
A4IGF4	A4IGF4	zgc:162905	MatBase	Helix-turn-helix	Helix-turn-helix	True
T20945	Q6ZS27	ZNF662	TransFac	Zinc finger	Zinc finger	True
T15828	P28357	HOXD9	TransFac	Helix-turn-helix	Helix-turn-helix	True
T11087	Q95330	tp53	TransFac	Beta scaffold	Beta scaffold	True
T20118	Q9HB58	SP110	TransFac	Zinc finger	Zinc finger	True
T15212	Q99717	Smad5	TransFac	Beta scaffold	Beta scaffold	True
T09134	Q08945	ssrp1	TransFac	Beta scaffold	Beta scaffold	True
T04758			TransFac	Basic domain	Basic domain	True
T01757	P28359	HOXD10	TransFac	Helix-turn-helix	Helix-turn-helix	True
T04278	Q93348	irx-1	TransFac	Helix-turn-helix	Helix-turn-helix	True
O93353	O93353	HOXA3	MatBase	Helix-turn-helix	Helix-turn-helix	True
T20577	Q494X3	ZNF404	TransFac	Zinc finger	Zinc finger	True
T09534	Q04863	relB	TransFac	Beta scaffold	Beta scaffold	True
T21317	Q5MYW4	ZNF667	TransFac	Zinc finger	Zinc finger	True
T00006	P09775	Ase	TransFac	Basic domain	Basic domain	True
P48001	P48001	KNAT4	MatBase	Helix-turn-helix	Helix-turn-helix	True
T00798	P13393	SPT15	TransFac	Beta scaffold	Beta scaffold	True
T15105	Q13351	Klf1	TransFac	Zinc finger	NA	False
T09123	Q14209	E2f2	TransFac	Helix-turn-helix	Helix-turn-helix	True
T19782	Q8NHV9	RHOXF1	TransFac	Helix-turn-helix	Helix-turn-helix	True
T01743	P10629	Hoxc6	TransFac	Helix-turn-helix	Helix-turn-helix	True
T01877	P17208	POU4F1	TransFac	Helix-turn-helix	Helix-turn-helix	True
A4IFL8	A4IFL8	NFE2L3	MatBase	Basic domain	Basic domain	True
T09117	Q01094	E2F1	TransFac	Helix-turn-helix	Helix-turn-helix	True
T21094	Q6PG37		TransFac	Zinc finger	Zinc finger	True
T11335	P98150)		TransFac	Beta scaffold	Beta scaffold	True
T21208	Q03938	ZNF90	TransFac	Zinc finger	Zinc finger	True
T20853	Q8TC21	ZNF596	TransFac	Zinc finger	Helix-turn-helix	False
T20997	Q9H7X3	ZNF696	TransFac	Zinc finger	Helix-turn-helix	False
T15311	P08151	GLI1	TransFac	Zinc finger	NA	False
T17972	Q9FEN9	SHL1	TransFac	Zinc finger	Zinc finger	True
T02045	Q06615	not	TransFac	Helix-turn-helix	Helix-turn-helix	True
T03762	Q26445		TransFac	Helix-turn-helix	Helix-turn-helix	True
T15529	Q02962	PAX2	TransFac	Helix-turn-helix	Helix-turn-helix	True
T20659	Q9ULM2	ZNF490	TransFac	Zinc finger	Zinc finger	True
T06180	Q62986	ESR2	TransFac	Zinc finger	Zinc finger	True
T21254	Q8IYH5	ZZZ3	TransFac	Helix-turn-helix	Helix-turn-helix	True
T15825	O60248	Sox15	TransFac	Beta scaffold	Beta scaffold	True
T11192	P32314	foxn2	TransFac	Helix-turn-helix	Helix-turn-helix	True
T03450	P52160	mycA	TransFac	Basic domain	Basic domain	True
T03127	O65146		TransFac	Beta scaffold	Beta scaffold	True
T02864	Q43436		TransFac	Helix-turn-helix	Helix-turn-helix	True
T05290	Q9SXG7	Os02g0673700	TransFac	Zinc finger	Zinc finger	True
T00844	P42282	ttk	TransFac	Zinc finger	Helix-turn-helix	False
T09450	Q99089		TransFac	Basic domain	Basic domain	True
T11317	Q06730	znf33a	TransFac	Zinc finger	Zinc finger	True
T14408	P55737	HSP81-2	TransFac	Helix-turn-helix	NA	False
Q8GZQ5	Q8GZQ5	DREB1	MatBase	Other	Other	True
T20579	Q9C0G0	ZNF407	TransFac	Zinc finger	Zinc finger	True
T08432	P35396	Ppard	TransFac	Zinc finger	Zinc finger	True
T20387	Q9Y473	ZNF175	TransFac	Zinc finger	Zinc finger	True
T15928	Q8L9V6	Obp2	TransFac	Zinc finger	Zinc finger	True
Q690N0	Q690N0	PGR	MatBase	Zinc finger	Zinc finger	True
Q5CZP2	Q5CZP2	HSF4	MatBase	Helix-turn-helix	Helix-turn-helix	True
T19987	P10072	HKR1	TransFac	Zinc finger	Zinc finger	True
T13985	Q9ZUU0	TTG2	TransFac	Zinc finger	Zinc finger	True
A5WYG8	A5WYG8	nr1i2	MatBase	Zinc finger	Zinc finger	True
T03952	P93715		TransFac	Zinc finger	NA	False
Q6VFT7	Q6VFT7	Foxl2	MatBase	Helix-turn-helix	Helix-turn-helix	True
T11089	Q8IXF0	Npas3	TransFac	Basic domain	Basic domain	True
T00011	P07248	ADR1	TransFac	Zinc finger	Zinc finger	True
T03232	P40917	CIN5	TransFac	Basic domain	Basic domain	True
T21123	Q3KNS6	ZNF829	TransFac	Zinc finger	Zinc finger	True
T10606	Q39127	tny	TransFac	Other	Other	True
T03115	O24173		TransFac	Beta scaffold	Beta scaffold	True
Q789F3	Q789F3	maf	MatBase	Basic domain	Basic domain	True
D4ACZ2	D4ACZ2		MatBase	Helix-turn-helix	Helix-turn-helix	True
T14726	O35615	LOC100047651	TransFac	Zinc finger	Helix-turn-helix	False
T08533	P48755	FOSL1	TransFac	Basic domain	Basic domain	True
T02801			TransFac	Basic domain	NA	False
T19937	Q8IX07		TransFac	Zinc finger	Zinc finger	True
T20045	O09105	NEUROD4	TransFac	Basic domain	Basic domain	True
T15394	Q38897	BEL1	TransFac	Helix-turn-helix	Helix-turn-helix	True
T10154	Q92664	GTF3A	TransFac	Zinc finger	NA	False
T21073	Q8N8C0	ZNF781	TransFac	Zinc finger	Helix-turn-helix	False
A6QLA0	A6QLA0	NFX1	MatBase	Zinc finger	Zinc finger	True
T15779	Q9W639	smad4	TransFac	Beta scaffold	Beta scaffold	True
A6YIH7	A6YIH7	NR3C2	MatBase	Zinc finger	Zinc finger	True
Q7SZN6	Q7SZN6	POU4F1	MatBase	Helix-turn-helix	Helix-turn-helix	True
T06233	O46567		TransFac	Zinc finger	Zinc finger	True
T02976	O81998		TransFac	Basic domain	Basic domain	True
T00217	P34021	EcR	TransFac	Zinc finger	Zinc finger	True
T08342	O15105	SMAD7	TransFac	Beta scaffold	Beta scaffold	True
T08992	P35869	ahr	TransFac	Basic domain	Basic domain	True
T04433	Q91912		TransFac	Beta scaffold	Beta scaffold	True
B2CNY6	B2CNY6	Sox6	MatBase	Other	Beta scaffold	False
Q66HB1	Q66HB1	TBP	MatBase	Beta scaffold	Beta scaffold	True
T03852	Q9UA48		TransFac	Helix-turn-helix	Helix-turn-helix	True
T14948	Q9UH92	MLX	TransFac	Basic domain	Basic domain	True
T03365	Q93356	ceh-37	TransFac	Helix-turn-helix	Helix-turn-helix	True
T20299	Q8N8Y5	ZFP41	TransFac	Zinc finger	Helix-turn-helix	False
T21172	Q8BIQ3	Zfp661	TransFac	Zinc finger	Zinc finger	True
T11163	Q8BZL8	LMO3	TransFac	Helix-turn-helix	Helix-turn-helix	True
Q2QCT4	Q2QCT4	LOC654400	MatBase	Zinc finger	Zinc finger	True
T17803	O35160	pitx3	TransFac	Helix-turn-helix	Helix-turn-helix	True
T10970			TransFac	Other	Other	True
T04588	P53147	TOS8	TransFac	Helix-turn-helix	Helix-turn-helix	True
T19985	P10072	HKR1	TransFac	Zinc finger	Zinc finger	True
T03736	Q23819		TransFac	Helix-turn-helix	Helix-turn-helix	True
T00851	P10828	thrB	TransFac	Zinc finger	Zinc finger	True
D3ZGB1	D3ZGB1		MatBase	Beta scaffold	Beta scaffold	True
T09616	Q9FEA1		TransFac	Basic domain	Basic domain	True
Q8AWG6	Q8AWG6	hhex	MatBase	Helix-turn-helix	Helix-turn-helix	True
T02516	Q08050	FOXM1	TransFac	Helix-turn-helix	Helix-turn-helix	True
O42415	O42415	SPI1	MatBase	Helix-turn-helix	Helix-turn-helix	True
Q4JNX5	Q4JNX5	FOXP2	MatBase	Helix-turn-helix	Helix-turn-helix	True
O15353	O15353	FOXN1	MatBase	Helix-turn-helix	Helix-turn-helix	True
T09240	P24343	HOXD12	TransFac	Helix-turn-helix	Helix-turn-helix	True
T21379	P52744	ZNF138	TransFac	Zinc finger	Helix-turn-helix	False
Q8AYN1	Q8AYN1	pknox2	MatBase	Helix-turn-helix	Helix-turn-helix	True
Q2KJ34	Q2KJ34		MatBase	Other	Other	True
Q29R87	Q29R87		MatBase	Helix-turn-helix	Helix-turn-helix	True
Q1PSV2	Q1PSV2	lhx6	MatBase	Helix-turn-helix	Helix-turn-helix	True
T03038	Q39376		TransFac	Beta scaffold	Beta scaffold	True
T09307	Q8VIG1	REST	TransFac	Zinc finger	Helix-turn-helix	False
T02850	P36598	ntf1	TransFac	Zinc finger	Zinc finger	True
T03654	Q90469	hoxd10a	TransFac	Helix-turn-helix	Helix-turn-helix	True
T14381	Q02283	ATHB-1	TransFac	Basic domain	Helix-turn-helix	False
T20003	Q8CFA7	Klf17	TransFac	Zinc finger	Helix-turn-helix	False
B9HA32	B9HA32	POPTRDRAFT_717128	MatBase	Basic domain	Basic domain	True
T08967	P63140	NFYB	TransFac	Beta scaffold	Beta scaffold	True
T20535	Q6P1L6	ZNF343	TransFac	Zinc finger	Zinc finger	True
T11388	Q9BZE3	BARHL1	TransFac	Helix-turn-helix	Helix-turn-helix	True
Q9UJU2	Q9UJU2	Lef1	MatBase	Other	Beta scaffold	False
T04319	P51558		TransFac	Zinc finger	NA	False
T03618	Q8AWZ2	hoxa3a	TransFac	Helix-turn-helix	Helix-turn-helix	True
T09617	Q9M721		TransFac	Helix-turn-helix	Helix-turn-helix	True
O09100	O09100	GATA2	MatBase	Zinc finger	Zinc finger	True
T09364	O60479	DLX3	TransFac	Helix-turn-helix	Helix-turn-helix	True
T08915	P97454	Smad5	TransFac	Beta scaffold	Beta scaffold	True
T20933	Q6YND2	Zfp653	TransFac	Zinc finger	Helix-turn-helix	False
T06004	Q9H3D4	tp63	TransFac	Beta scaffold	Beta scaffold	True
T04484	Q9IA14		TransFac	Helix-turn-helix	Helix-turn-helix	True
T19969	Q8TE85	GRHL3	TransFac	Beta scaffold	Beta scaffold	True
T13799	Q941Q3	HUA1	TransFac	Zinc finger	Zinc finger	True
T01646	P13098	E(spl)	TransFac	Basic domain	Basic domain	True
Q6NZT5	Q6NZT5	Jun	MatBase	Basic domain	Basic domain	True
T01834	Q07342	FOXA2	TransFac	Helix-turn-helix	Helix-turn-helix	True
T19964	Q6ISB3	GRHL2	TransFac	Beta scaffold	Beta scaffold	True
T20426	O14771	ZNF213	TransFac	Zinc finger	Zinc finger	True
T04782			TransFac	Helix-turn-helix	Helix-turn-helix	True
T15108	Q04741		TransFac	Helix-turn-helix	Helix-turn-helix	True
T20182	Q6U7Q0	ZNF322A	TransFac	Zinc finger	Zinc finger	True
T02056	P16951	LOC100047997	TransFac	Basic domain	Basic domain	True
T04318	P91626		TransFac	Helix-turn-helix	Helix-turn-helix	True
T15288	Q13568	IRF5	TransFac	Helix-turn-helix	Helix-turn-helix	True
T03626	Q9DDU0	hoxa11a	TransFac	Helix-turn-helix	Helix-turn-helix	True
T14317	Q39260		TransFac	Helix-turn-helix	Helix-turn-helix	True
T09222	Q61412	Vsx2	TransFac	Helix-turn-helix	Helix-turn-helix	True
T04090	Q43428		TransFac	Basic domain	Helix-turn-helix	False
Q5D144	Q5D144	TFAM	MatBase	Other	Beta scaffold	False
T03384	Q94157	lim-6	TransFac	Helix-turn-helix	Helix-turn-helix	True
A1Z916	A1Z916	Achi	MatBase	Helix-turn-helix	Helix-turn-helix	True
T17226	P23812	HOXD12	TransFac	Helix-turn-helix	Helix-turn-helix	True
T21440	Q6ZN08	ZNF66	TransFac	Zinc finger	Zinc finger	True
T04385	Q28555	HAND1	TransFac	Basic domain	Basic domain	True
T03605	Q9Y050	lir-1	TransFac	Zinc finger	NA	False
B2CXY8	B2CXY8	FOXP3	MatBase	Helix-turn-helix	Helix-turn-helix	True
T02775	P41933	odr-7	TransFac	Zinc finger	Zinc finger	True
T02024	P50476	EVX1	TransFac	Helix-turn-helix	Helix-turn-helix	True
T01595	Q62725		TransFac	Beta scaffold	Beta scaffold	True
T02259	Q13951	Cbfb	TransFac	Beta scaffold	NA	False
T09250	P52945	pdx1	TransFac	Helix-turn-helix	Helix-turn-helix	True
T14663	Q9R210	Tcfeb	TransFac	Basic domain	Basic domain	True
T11196	Q99743	NPAS2	TransFac	Basic domain	Basic domain	True
T03752	Q98869	mef2ca	TransFac	Beta scaffold	Beta scaffold	True
T04009	P46602	hat3	TransFac	Basic domain	Basic domain	True
Q9VCY0	Q9VCY0	btn	MatBase	Helix-turn-helix	Helix-turn-helix	True
T19892	Q70SY1		TransFac	Basic domain	Basic domain	True
Q9BZM3	Q9BZM3	GSX2	MatBase	Helix-turn-helix	Helix-turn-helix	True
T04352	O43435	Tbx1	TransFac	Other	Other	True
T00163	P16220	CREB1	TransFac	Basic domain	Basic domain	True
T08814	P41212	ETV6	TransFac	Helix-turn-helix	Helix-turn-helix	True
O42290	O42290	mafA	MatBase	Basic domain	Basic domain	True
T00919	P28166	zfh1	TransFac	Helix-turn-helix	Helix-turn-helix	True
T15046	P41738	ahr	TransFac	Basic domain	Basic domain	True
Q2QXH7	Q2QXH7	Os12g0156200	MatBase	Basic domain	Basic domain	True
Q98944	Q98944	CEBPG	MatBase	Basic domain	Basic domain	True
D4ACL4	D4ACL4		MatBase	Helix-turn-helix	Helix-turn-helix	True
T00776	P08153	SWI5	TransFac	Zinc finger	Helix-turn-helix	False
T01959	P53411	lhx1	TransFac	Helix-turn-helix	Helix-turn-helix	True
Q05FF2	Q05FF2	STAT4	MatBase	Beta scaffold	Beta scaffold	True
T02499	Q9JKB3	csdA	TransFac	Beta scaffold	Beta scaffold	True
T13737	P09067	hoxb5	TransFac	Helix-turn-helix	Helix-turn-helix	True
T21228	Q96SZ4	ZSCAN10	TransFac	Zinc finger	NA	False
P70314	P70314	pitX1	MatBase	Helix-turn-helix	Helix-turn-helix	True
[truncated: 4,315 more rows]
